# Supplementary material for: Integrated untargeted metabolomics and lipidomics reveals functional- and taste-related compounds in stir-fried Trichosanthis Semen
Source: Front Nutr. 2026 Jun 9;13:1754969. doi: 10.3389/fnut.2026.1754969 (PMC13286914; doi:10.3389/fnut.2026.1754969)
Supplement: Supplementary file 1 [file Table_1.XLSX]

## Sheet: Table S1
Table S1 Identification of of 144 metabolites (The red font indicates that the metabolites were identified during the lipid identification process)
No	tR/min	m/z	Name	Adduct type	Formula	Molecular Weight	Class	SMILES	Total score
1	0.629	188.056	N-Acetylglutamic Acid	[M-H]-	C7H11NO5	189.064	Amino acids and analogues	O=C(O)CCC(N=C(O)C)C(=O)O	1.777
2	0.631	158.092	N-Acetylproline	[M+H]+	C7H11NO3	157.074	Amino acids and analogues	CC(=O)N1CCC[C@H]1C(=O)O	1.719
3	0.632	175.119	Arginine	[M+H]+	C6H14N4O2	174.112	Amino acids and analogues	C(CC(C(=O)O)N)CN=C(N)N	1.895
4	0.639	189.129	Targinine	[M+H]+	C7H16N4O2	188.127	Amino acids and analogues	O=C(O)C(N)CCCNC(=N)NC	1.696
5	0.738	144.097	Proline Betaine	[M+H]+	C7H13NO2	143.095	Amino acids and analogues	C[N+]1(C)CCC[C@H]1C(=O)[O-]	1.781
6	0.753	176.103	L-Citrulline	[M+H]+	C6H13N3O3	175.096	Amino acids and analogues	NC(=O)NCCC[C@H](N)C(O)=O	1.802
7	0.755	159.076	(S)-1-Carbamoylpyrrolidine-2-Carboxylic Acid	[M+H]+	C6H10N2O3	158.069	Amino acids and analogues	O=C(N)N1CCCC1C(=O)O	1.625
8	0.756	291.123	Argininosuccinic Acid	[M+H]+	C10H18N4O6	290.123	Amino acids and analogues	C(C[C@@H](C(=O)O)N)CNC(=N)N[C@@H](CC(=O)O)C(=O)O	1.424
9	0.771	148.06	Glutamic Acid	[M+H]+	C5H9NO4	147.053	Amino acids and analogues	C(CC(=O)O)[C@@H](C(=O)O)N	1.888
10	0.789	130.05	Pyroglutamic Acid	[M+H-H2O]+	C5H7NO3	129.043	Amino acids and analogues	C1CC(=O)N[C@@H]1C(=O)O	1.783
11	0.944	132.097	Isoleucine	[M+H]+	C6H13NO2	131.095	Amino acids and analogues	O=C(O)C(N)C(C)CC	1.858
12	0.944	166.086	Phenylalanine	[M+H]+	C9H11NO2	165.079	Amino acids and analogues	O=C(O)C(N)CC=1C=CC=CC1	1.871
13	0.944	182.081	Tyrosine	[M+H]+	C18H32O7	360.215	Amino acids and analogues	O=C(O)C(N)CC1=CC=C(O)C=C1	1.893
14	0.946	294.154	N-Fructosyl Isoleucine	[M+H]+	C12H23NO7	293.147	Amino acids and analogues	O=C(O)C(NCC1(O)(OC(CO)C(O)C1(O)))C(C)CC	1.674
15	0.946	328.139	N-Fructosyl Phenylalanine	[M+H]+	C15H21NO7	327.132	Amino acids and analogues	O=C(O)C(NCC1(O)(OC(CO)C(O)C1(O)))CC2=CC=CC=C2	1.561
16	2.062	211.144	Cyclo(Leu-Pro)	[M+H]+	C11H18N2O2	210.137	Amino acids and analogues	O=C1N2CCCC2C(O)=NC1CC(C)C	1.711
17	7.289	419.257	N-Methyl-N-[(2E,4E,6E)-2,4,6-Octatrienoyl]Valylalanylprolinamide	[M+H]+	C22H34N4O4	418.258	Amino acids and analogues	C\C=C\C=C\C=C\C(=O)N(C)C(C(C)C)C(=O)NC(C)C(=O)N1CCCC1C(N)=O	1.49
18	7.339	324.17	(3S,6Z)-3-Methyl-6-[[2-(2-Methylbut-3-En-2-Yl)-1H-Indol-3-Yl]Methylidene]Piperazine-2,5-Dione	[M+H]+	C19H21N3O2	323.163	Amino acids and analogues	C[C@@H]1NC(=O)\\C(NC1=O)=C\\C2=C(NC3=CC=CC=C23)C(C)(C)C=C	1.747
19	9.989	403.193	Aurantiamide	[M+H]+	C25H26N2O3	402.194	Amino acids and analogues	C1=CC=C(C=C1)C[C@@H](CO)NC(=O)[C@H](CC2=CC=CC=C2)NC(=O)C3=CC=CC=C3	1.8
20	12.521	445.203	Aurantiamide Acetate	[M+H]+	C27H28N2O4	444.205	Amino acids and analogues	CC(=O)OC[C@H](CC1=CC=CC=C1)NC(=O)C(CC2=CC=CC=C2)NC(=O)C3=CC=CC=C3	1.772
21	15.376	507.218	Asperphenamate	[M+H]+	C32H30N2O4	506.221	Amino acids and analogues	O=C(C(NC(C1=CC=CC=C1)=O)CC2=CC=CC=C2)OCC(NC(C3=CC=CC=C3)=O)CC4=CC=CC=C4	1.769
22	17.451	462.311	Echinulin	[M+H]+	C29H39N3O2	461.304	Amino acids and analogues	C=CC(C)(C1=C(C2=CC(C/C=C(C)\C)=CC(C/C=C(C)\C)=C2N1)C[C@@](N3)([H])C(N[C@H](C3=O)C)=O)C	1.576
23	17.932	428.315	N-Oleoyl-Phenylalanine	[M-H]-	C27H43NO3	429.324	Amino acids and analogues	CCCCCCCC/C=C\CCCCCCCC(=O)N[C@@H](CC1=CC=CC=C1)C(=O)O	1.797
24	20.986	801.44	3,9,15-Tribenzyl-6,12,18-Triisopropyl-4,10,16-Trimethyl-1,7,13-Trioxa-4,10,16-Triazacyclooctadecane-2,5,8,11,14,17-Hexone	[M+NH4]+	C45H57N3O9	783.409	Amino acids and analogues	CC(C)[C@H]1OC(=O)[C@H](CC2=CC=CC=C2)N(C)C(=O)[C@H](OC(=O)[C@H](CC3=CC=CC=C3)N(C)C(=O)[C@H](OC(=O)[C@H](CC4=CC=CC=C4)N(C)C1=O)C(C)C)C(C)C	1.531
25	21.626	354.299	Oleyl Sarcosine	[M+H]+	C21H39NO3	353.293	Amino acids and analogues	CCCCCCCC\C=C/CCCCCCCC(=O)N(C)CC(O)=O	1.763
26	23.45	404.314	2-(14-Methylpentadecanoylamino)-3-Phenylpropanoic Acid	[M+H]+	C25H41NO3	403.309	Amino acids and analogues	CC(C)CCCCCCCCCCCCC(=O)NC(CC1=CC=CC=C1)C(O)=O	1.768
27	24.047	396.338	N-Oleyl-Leucine	[M+H]+	C24H45NO3	395.34	Amino acids and analogues	CCCCCCCC/C=C\CCCCCCCC(=O)N[C@@H](CC(C)C)C(=O)O	1.703
28	4.379	219.095	1-[3-Hydroxy-2-(2-Hydroxypropan-2-Yl)-2,3-Dihydro-1-Benzofuran-5-Yl]Ethanone	[M-H2O+H]+	C13H16O4	236.105	Benzene and derivatives	O=C(C1=CC=C2OC(C(O)C2=C1)C(O)(C)C)C	1.671
29	7.859	179.035	4-Hydroxyphenylpyruvic Acid	[M-H]-	C9H8O4	180.042	Benzene and derivatives	C1=CC(=CC=C1CC(=O)C(=O)O)O	1.575
30	12.181	404.123	Azoxystrobin	[M+CH3OH+H]+	C22H17N3O5	403.117	Benzene and derivatives	CO/C=C(\C1=CC=CC=C1OC2=NC=NC(=C2)OC3=CC=CC=C3C#N)/C(=O)OC	1.69
31	15.376	256.126	N-(1-Hydroxy-3-Phenylpropan-2-Yl)Benzamide [Iin-Based: Match]	[M+H]+	C16H17NO2	255.126	Benzene and derivatives	OCC(CC1=CC=CC=C1)NC(=O)C2=CC=CC=C2	1.689
32	15.383	238.116	Ethopabate	[M+H-H2O]+	C12H15NO4	237.1	Benzene and derivatives	CCOc1cc(ccc1C(=O)OC)NC(=O)C	1.507
33	5.141	287.084	Licochalcone B	[M+H]+	C16H14O5	286.084	Benzene and derivatives	O=C(C=CC1=CC=C(O)C(O)=C1OC)C2=CC=C(O)C=C2	1.599
34	6.645	273.076	Naringenin Chalcone	[M+H]+	C15H12O5	272.068	Benzene and derivatives	O=C(C=CC1=CC=C(O)C=C1)C=2C(O)=CC(O)=CC2O	1.856
35	1.984	123.044	4-Hydroxybenzaldehyde	[M+H]+	C7H6O2	122.037	Benzene and derivatives	C1=CC(=CC=C1C=O)O	1.849
36	2.323	153.05	Vanillin	[M+H]+	C8H8O3	152.047	Benzene and derivatives	O=CC1=CC=C(O)C(OC)=C1	1.947
37	3.542	177.056	4-Hydroxy-3-Methoxycinnamaldehyde	[M-H]-	C10H10O3	178.063	Benzene and derivatives	[H]C(=O)C=Cc(c1)cc(OC)c(O)c1	1.944
38	3.55	207.066	Sinapaldehyde	[M-H]-	C11H12O4	208.074	Benzene and derivatives	O=CC=CC=1C=C(OC)C(O)=C(OC)C=1	1.747
39	1.163	377.146	(-)-Riboflavin	[M+H]+	C17H20N4O6	376.138	Benzene and derivatives	O=C1N=C(O)C2=NC3=CC(=C(C=C3N(C2=N1)CC(O)C(O)C(O)CO)C)C	1.7
40	3.448	243.081	7,8-Dimethylalloxazine	[M+H]+	C12H10N4O2	242.08	Benzene and derivatives	OC=1N=C(O)C=2N=C3C=C(C(=CC3=NC2N1)C)C	1.619
41	12.755	255.102	Trans-Pterostilbene	[M-H]-	C16H16O3	256.11	Benzene and derivatives	COC1=CC(C=CC2=CC=C(O)C=C2)=CC(OC)=C1	1.669
42	0.658	195.051	Gluconic Acid	[M-H]-	C6H12O7	196.058	Carbohydrates and conjugates	O=C(O)C(O)C(O)C(O)C(O)CO	1.735
43	0.663	543.132	Melezitose	[M+K]+	C18H32O16	504.169	Carbohydrates and conjugates	OCC1OC(OC2C(O)C(OC2(OC3OC(CO)C(O)C(O)C3O)CO)CO)C(O)C(O)C1O	1.684
44	0.703	179.056	Mannose	[M-H]-	C6H12O6	180.063	Carbohydrates and conjugates	C([C@@H]1[C@H]([C@@H]([C@@H](C(O1)O)O)O)O)O	1.585
45	0.709	341.11	Trehalose	[M-H]-	C12H22O11	342.116	Carbohydrates and conjugates	OCC1OC(OC2OC(CO)C(O)C(O)C2O)C(O)C(O)C1O	1.925
46	0.716	181.072	Sorbitol	[M-H]-	C6H14O6	182.079	Carbohydrates and conjugates	OCC(O)C(O)C(O)C(O)CO	1.745
47	0.718	151.06	Adonitol	[M-H]-	C5H12O5	152.068	Carbohydrates and conjugates	OCC(O)C(O)C(O)CO	1.79
48	1.739	415.161	(2R,3S,4S,5R,6R)-5-[(2S,3R,4R)-3,4-Dihydroxy-4-(Hydroxymethyl)Oxolan-2-Yl]Oxy-2-(Hydroxymethyl)-6-(2-Phenylethoxy)Oxane-3,4-Diol	[M-H]-	C19H28O10	416.168	Carbohydrates and conjugates	OCC1OC(OCCC=2C=CC=CC2)C(OC3OCC(O)(CO)C3O)C(O)C1O	1.66
49	0.946	165.054	2-Hydroxycinnamic Acid	[M+H]+	C9H8O3	164.047	Cinnamic acids and derivatives	OC(=O)C=Cc(c1)c(O)ccc1	1.612
50	9.069	195.059	Ferulic Acid	[M+H]+	C10H10O4	194.058	Cinnamic acids and derivatives	O=C(O)C=CC1=CC=C(O)C(OC)=C1	1.627
51	5.462	177.049	Herniarin	[M+H]+	C10H8O3	176.047	Coumarins and derivatives	O=C1OC=2C=C(OC)C=CC2C=C1	1.484
52	1.583	271.225	Juniperic Acid	[M-H]-	C16H32O3	272.235	Fatty acids	OCCCCCCCCCCCCCCCC(O)=O	1.537
53	4.09	425.256	Caperatic Acid	[M+Na]+	C21H38O7	402.262	Fatty acids	CCCCCCCCCCCCCCC(C(=O)O)C(CC(=O)OC)(C(=O)O)O	1.602
54	0.686	187.097	Azelaic Acid	[M-H]-	C9H16O4	188.105	Fatty acids	C(CCCC(=O)O)CCCC(=O)O	1.932
55	0.943	201.113	Sebacic Acid	[M-H]-	C10H18O4	202.121	Fatty acids	OC(=O)CCCCCCCCC(O)=O	1.881
56	0.987	215.129	Undecanedioic Acid	[M-H]-	C11H20O4	216.136	Fatty acids	OC(=O)CCCCCCCCCC(O)=O	1.725
57	1.71	241.144	(Z)-2-Octylpent-2-Enedioic Acid	[M-H]-	C13H22O4	242.152	Fatty acids	O=C(O)C(=CCC(=O)O)CCCCCCCC	1.618
58	3.848	327.217	(10E,15Z)-9,12,13-Trihydroxyoctadeca-10,15-Dienoic Acid	[M-H]-	C18H32O5	328.225	Fatty acids	O=C(O)CCCCCCCC(O)C=CC(O)C(O)CC=CCC	1.848
59	4.773	329.234	Fa 18:1+3O	[M-H]-	C18H34O5	330.241	Fatty acids	O=C(O)CCCCCCCC(O)C=CC(O)C(O)CCCCC	1.877
60	5.928	307.191	Fa 18:4+2O	[M-H2O-H]-	C18H28O4	308.199	Fatty acids	O=C(O)CCCCCCCC(=O)C=CC=CC=CC(O)CC	1.687
61	6.661	311.223	Fa 18:2+2O	[M-H]-	C18H32O4	312.23	Fatty acids	O=C(O)CCCCCCCC(OO)C=CC=CCCCCC	1.874
62	7.28	209.118	Jasmonic Acid	[M-H]-	C12H18O3	210.126	Fatty acids	CCC=CCC1C(CCC1=O)CC(=O)O	1.629
63	7.558	329.232	(Z)-5,8,11-Trihydroxyoctadec-9-Enoic Acid	[M-H]-	C18H34O5	330.241	Fatty acids	O=C(O)CCCC(O)CCC(O)C=CC(O)CCCCCCC	1.769
64	7.757	313.238	Octadecanedioic Acid	[M-H]-	C18H34O4	314.246	Fatty acids	O=C(O)CCCCCCCCCCCCCCCCC(=O)O	1.72
65	7.837	311.223	(9Z,12E)-15,16-Dihydroxyoctadeca-9,12-Dienoic Acid	[M-H]-	C18H32O4	312.23	Fatty acids	O=C(O)CCCCCCCC=CCC=CCC(O)C(O)CC	1.805
66	7.902	195.101	(E)-4-Hydroxynon-2-Enoic Acid	[M+Na]+	C9H16O3	172.11	Fatty acids	CCCCCC(O)\C=C\C(O)=O	1.572
67	8.866	313.238	9,10-Dihome	[M-H]-	C18H34O4	314.246	Fatty acids	CCCCCC=CCC(O)C(O)CCCCCCCC(O)=O	1.553
68	8.982	171.139	Decanoic Acid	[M-H]-	C10H20O2	172.146	Fatty acids	CCCCCCCCCC(=O)O	1.791
69	9.094	313.239	12,13-Dihydroxyoctadec-9-Enoate	[M-H]-	C18H34O4	314.246	Fatty acids	O=C(O)CCCCCCCC=CCC(O)C(O)CCCCC	1.817
70	10.804	293.212	13-Hotre	[M-H]-	C18H30O3	294.219	Fatty acids	CC\C=C/CC(O)\C=C\C=C/CCCCCCCC(O)=O	1.776
71	10.91	243.196	Beta-Hydroxymyristic Acid	[M-H]-	C14H28O3	244.204	Fatty acids	O=C(O)CC(O)CCCCCCCCCCC	1.845
72	11.589	293.211	9-Hotre	[M-H]-	C18H30O3	294.219	Fatty acids	CC\C=C/C\C=C/C=C/C(O)CCCCCCCC(O)=O	1.84
73	12.729	315.252	8-Hydroxy-8-(3-Octyloxiran-2-Yl)Octanoic Acid	[M+H]+	C18H34O4	314.246	Fatty acids	CCCCCCCCC1OC1C(O)CCCCCCC(O)=O	1.548
74	12.755	297.243	Lichesterylic Acid	[M-H]-	C18H34O3	298.251	Fatty acids	CCCCCCCCCCCCCC(CC(C(O)=O)C)=O	1.635
75	13.047	297.243	(9Z,12R)-12-Hydroxyoctadec-9-Enoic Acid	[M-H]-	C18H34O3	298.251	Fatty acids	CCCCCC[C@@H](O)C\C=C/CCCCCCCC(O)=O	1.903
76	13.704	297.243	Fa 18:1+1O	[M-H]-	C18H34O3	298.251	Fatty acids	O=C(O)CCCCCCCC1OC1(CCCCCCCC)	1.974
77	14.166	277.216	Linolenic Acid	[M-H]-	C18H30O2	278.225	Fatty acids	O=C(O)CCCCCCCC=CCC=CCC=CCC	1.835
78	14.358	295.227	9-Hode	[M-H]-	C18H32O3	296.235	Fatty acids	CCCCC\C=C/C=C/C(O)CCCCCCCC(O)=O	1.93
79	14.871	225.184	Myristoleic Acid	[M-H]-	C14H26O2	226.193	Fatty acids	CCCCC=CCCCCCCCC(O)=O	1.599
80	16.737	295.219	13-Oxoode	[M+H]+	C18H30O3	294.219	Fatty acids	CCCCCC(=O)/C=C\C=C\CCCCCCCC(=O)O	1.4
81	17.249	295.219	Fa 18:3+1O	[M+H]+	C18H30O3	294.219	Fatty acids	O=C(O)CCCCCCCC(=O)C=CC=CCCCCC	1.476
82	18.914	253.216	9-Trans-Palmitelaidic Acid	[M-H]-	C16H30O2	254.225	Fatty acids	CCCCCC/C=C/CCCCCCCC(=O)O	1.908
83	21.714	279.231	9Z,12Z-Linoleic Acid	[M-H]-	C18H32O2	280.24	Fatty acids	OC(=O)CCCCCCC/C=C\C/C=C\CCCCC	1.881
84	22.971	281.248	Oleic Acid	[M-H]-	C18H34O2	282.256	Fatty acids	CCCCCCCC/C=C\CCCCCCCC(=O)O	1.942
85	31.155	325.31	Heneicosanoic Acid	[M-H]-	C21H42O2	326.318	Fatty acids	CCCCCCCCCCCCCCCCCCCCC(=O)O	1.828
86	31.667	367.357	Lignoceric Acid	[M-H]-	C24H48O2	368.365	Fatty acids	CCCCCCCCCCCCCCCCCCCCCCCC(=O)O	1.833
87	3.219	287.056	Maesopsin	[M-H]-	C15H12O6	288.063	Flavonoids	O=C1C=2C(O)=CC(O)=CC2OC1(O)CC3=CC=C(O)C=C3	1.7
88	1.908	291.091	Catechin	[M+H]+	C15H14O6	290.079	Flavonoids	OC=1C=C(O)C2=C(OC(C3=CC=C(O)C(O)=C3)C(O)C2)C1	1.499
89	2.195	303.05	Taxifolin	[M-H]-	C15H12O7	304.058	Flavonoids	O=C1C=2C(O)=CC(O)=CC2OC(C3=CC=C(O)C(O)=C3)C1O	1.79
90	3.043	269.074	7-O-Methylchrysin	[M+H]+	C16H12O4	268.074	Flavonoids	O=C1C=C(OC=2C=C(OC)C=C(O)C12)C=3C=CC=CC3	1.91
91	3.791	287.084	5,7,4'-Trihydroxy-8-Methylflavanone	[M+H]+	C16H14O5	286.084	Flavonoids	O=C1C2=C(O)C=C(O)C(=C2OC(C3=CC=C(O)C=C3)C1)C	1.576
92	4.217	315.079	Velutin	[M+H]+	C17H14O6	314.079	Flavonoids	COc(c3)cc(O1)c(c(O)3)C(=O)C=C1c(c2)cc(OC)c(O)c2	1.753
93	4.485	259.054	5,6-Dimethoxynaphtol[2,3-B]Furan-4,9-Dione	[M+H]+	C14H10O5	258.053	Flavonoids	COc(c3)c(OC)c(c(=O)1)c(c3)c(=O)c(o2)c(cc2)1	1.684
94	6.365	271.061	Naringenin	[M-H]-	C15H12O5	272.068	Flavonoids	O=C1C=2C(O)=CC(O)=CC2OC(C3=CC=C(O)C=C3)C1	1.808
95	7.992	283.06	Glycitein	[M-H]-	C16H12O5	284.068	Flavonoids	O=C1C(=COC2=CC(O)=C(OC)C=C12)C=3C=CC(O)=CC3	1.876
96	8.966	269.081	2-(1-(4-Hydroxyphenyl)allyl)-5-methoxycyclohexa-2,5-diene-1,4-dione	[M-H]-	C16H14O4	270.089	Flavonoids	O=C1C=C(C(=O)C=C1OC)C(C=C)C2=CC=C(O)C=C2	1.58
97	4.025	361.166	Secoisolariciresinol	[M-H]-	C20H26O6	362.173	Lignans	OC1=CC=C(C=C1OC)CC(CO)C(CO)CC2=CC=C(O)C(OC)=C2	1.863
98	4.443	359.149	Lariciresinol	[M-H]-	C20H24O6	360.157	Lignans	COC1=C(O)C=CC(CC2COC(C2CO)C2=CC(OC)=C(O)C=C2)=C1	1.678
99	4.665	339.123	Alpha-Guaiaconic Acid	[M-H]-	C20H20O5	340.131	Lignans	OC=1C=CC(=CC1OC)C=2OC(C3=CC=C(O)C(OC)=C3)=C(C2C)C	1.63
100	5.819	417.155	Syringaresinol	[M-H]-	C22H26O8	418.163	Lignans	OC1=C(OC)C=C(C=C1OC)C2OCC3C(OCC23)C4=CC(OC)=C(O)C(OC)=C4	1.672
101	6.169	357.133	Pinoresinol	[M-H]-	C20H22O6	358.142	Lignans	COC1=C(O)C=CC(=C1)C1OCC2C1COC2C1=CC(OC)=C(O)C=C1	1.701
102	12.677	327.151	4-[5-(4-Hydroxy-3-Methoxyphenyl)-3,4-Dimethyloxolan-2-Yl]-2-Methoxyphenol	[M-H2O+H]+	C20H24O5	344.162	Lignans	OC1=CC=C(C=C1OC)C2OC(C3=CC=C(O)C(OC)=C3)C(C)C2C	1.538
103	5.046	503.327	Ncgc00385760-01!(2S,3S,9R,13R,14S,16R)-2,3,16-Trihydroxy-17-[(2R)-2-Hydroxy-6-Methyl-3-Oxohept-6-En-2-Yl]-4,4,9,13,14-Pentamethyl-1,2,3,7,8,10,12,15,16,17-Decahydrocyclopenta[A]Phenanthren-11-One [Iin-Based: Match]	[M+H]+	C30H46O6	502.329	Steroids and steroid derivatives	CC(=C)CCC(=O)[C@](C)(O)C1[C@H](O)C[C@@]2(C)C3CC=C4C(C[C@H](O)[C@@H](O)C4(C)C)[C@]3(C)C(=O)C[C@]12C	1.447
104	8.259	450.312	Glycodeoxycholic Acid	[M+H]+	C26H43NO5	449.314	Steroids and steroid derivatives	C[C@H](CCC(=O)NCC(=O)O)[C@H]1CC[C@@H]2[C@@]1([C@H](C[C@H]3[C@H]2CCC4[C@@]3(CC[C@H](C4)O)C)O)C	1.694
105	15.136	339.195	Canrenone	[M-H]-	C22H28O3	340.204	Steroids and steroid derivatives	CC12CC[C@H]3C(C=CC4=CC(=O)CCC34C)[C@@H]1CCC21CCC(=O)O1	1.564
106	22.585	483.345	(R)-4-((3R,5R,8R,9S,10S,12S,13R,14S,17R)-3,12-Dihydroxy-10,13-Dimethylhexadecahydro-1H-Cyclopenta[A]Phenanthren-17-Yl)-N-(Pyridin-2-Ylmethyl)Pentanamide	[M+H]+	C30H46N2O3	482.351	Steroids and steroid derivatives	O=C(NCC1=NC=CC=C1)CCC(C)C2CCC3C4CCC5CC(O)CCC5(C)C4CC(O)C23C	1.585
107	14.917	895.661	Asg 29:2;O;Hex;Fa 18:2	[M+CH3COO]-	C53H88O7	836.653	Steroids and steroid derivatives	O=C(OCC1OC(OC2CC3=CCC4C(CCC5(C)C(CCC45)C(C=CC(CC)C(C)C)C)C3(C)CC2)C(O)C(O)C1O)CCCCCCCC=CCC=CCCCCC	2.493
108	1.124	389.217	Icariside B5	[M+H]+	C19H32O8	388.21	Terpenoids	CC([C@@](CC[C@H](O[C@H]1[C@H](O)[C@@H](O)[C@H](O)[C@@H](CO)O1)C)(O)C(C)(C)C2)=CC2=O	1.551
109	1.237	387.202	Roseoside	[M+H]+	C19H30O8	386.194	Terpenoids	CC([C@@](/C=C/[C@H](O[C@H]1[C@H](O)[C@@H](O)[C@H](O)[C@@H](CO)O1)C)(O)C(C)(C)C2)=CC2=O	1.735
110	2.807	501.234	4-[(E)-3-[(2R,3R,4S,5S,6R)-3-[(2S,3R,4R)-3,4-Dihydroxy-4-(Hydroxymethyl)Oxolan-2-Yl]Oxy-4,5-Dihydroxy-6-(Hydroxymethyl)Oxan-2-Yl]Oxybut-1-Enyl]-3,5,5-Trimethylcyclohex-2-En-1-One	[M-H]-	C24H38O11	502.241	Terpenoids	O=C1C=C(C)C(C=CC(OC2OC(CO)C(O)C(O)C2OC3OCC(O)(CO)C3O)C)C(C)(C)C1	1.655
111	1.095	263.128	Abscisic Acid	[M-H]-	C15H20O4	264.136	Terpenoids	O=C(O)C=C(C=CC1(O)C(=CC(=O)CC1(C)C)C)C	1.677
112	3.225	333.206	7,19-Dihydroxy-6,18-Epoxykaur-16-En-18-One	[M+H]+	C20H28O4	332.199	Terpenoids	C[C@@]12CCC[C@]3(CO)[C@H]1[C@@H](OC3=O)[C@H](O)[C@@]45C[C@@H](CC[C@@H]24)C(=C)C5	1.546
113	6.628	378.256	Karakoline	[M+H]+	C22H35NO4	377.257	Terpenoids	CCN1C[C@]2(C)CC[C@H](O)[C@@]34[C@@H]5C[C@H]6[C@H](O)[C@@H]5[C@](O)(C[C@@H]6OC)[C@@H](C[C@H]23)C14	1.812
114	24.864	441.363	22-Hydoxy-2-Hopen-1-One	[M+H]+	C30H48O2	440.365	Terpenoids	CC(C)(C1CC[C@]2([C@@]3(CC[C@]4([C@H](CC[C@@]4([C@]3(CC[C@]2([H])[C@@]51C)[H])C)C(C)(O)C)[H])C)C)C=CC5=O	1.66
115	27.66	425.368	17(21)-Hopen-6-One	[M+H]+	C30H48O	424.371	Terpenoids	CC(C)(C12)CCC[C@]2(C)[C@@]3([H])CC[C@]4([H])[C@@]5(C)CCC(C(C)C)=C5CC[C@](C)4[C@@](C)3CC1=O	1.713
116	0.655	455.116	Asperulosidic Acid	[M+Na]+	C18H24O12	432.127	Terpenoids	O=C(O)C1=COC(OC2OC(CO)C(O)C(O)C2O)C3C(=CC(O)C13)COC(=O)C	1.887
117	0.972	447.223	(2R,3S,4S,5R,6R)-2-[[(2R,3R,4R,5S)-3,4-Dihydroxy-5-(Hydroxymethyl)Oxolan-2-Yl]Oxymethyl]-6-[(2E)-3,7-Dimethylocta-2,6-Dienoxy]Oxane-3,4,5-Triol	[M-H]-	C21H36O10	448.231	Terpenoids	OCC1OC(OCC2OC(OCC=C(C)CCC=C(C)C)C(O)C(O)C2O)C(O)C1O	1.583
118	8.895	311.222	2-Methoxy-5 (6)Epoxy-Tetrahydrocaryophyllene	[M+CH3COO]-	C16H28O2	252.209	Terpenoids	O(C)C1(C)CCC2OC2(C)CCC3C1CC3(C)C	1.639
119	20.223	455.351	3-Hydroxy-4,4,6a,6b,11,12,14b-heptamethyl-2,3,4,4a,5,6,6a,6b,7,8,10,11,12,12a,14a,14b-hexadecahydro-1H,9H-12b,8a-(epoxymethano)picen-16-one	[M+H]+	C30H46O3	454.345	Terpenoids	O=C1OC23C=CC4C5(C)CCC(O)C(C)(C)C5CCC4(C)C3(C)CCC16CCC(C)C(C)C26	1.69
120	21.009	457.358	Oleanoic Acid	[M+H]+	C30H48O3	456.36	Terpenoids	CC1(C)CCC2(C(=O)O)CCC3(C)C(=CCC4C5(C)CCC(O)C(C)(C)C5CCC43C)C2C1	1.651
121	21.236	457.357	10-Hydroxy-1,2,6A,6B,9,9,12A-Heptamethyl-2,3,4,5,6,6A,7,8,8A,10,11,12,13,14B-Tetradecahydro-1H-Picene-4A-Carboxylic Acid	[M+H]+	C30H48O3	456.36	Terpenoids	O=C(O)C12CCC(C)C(C)C2C3=CCC4C5(C)CCC(O)C(C)(C)C5CCC4(C)C3(C)CC1	1.793
122	21.302	137.126	Chrysanthemyl Alcohol	[M-H2O+H]+	C10H18O	154.136	Terpenoids	OCC1C(C=C(C)C)C1(C)C	1.617
123	19.768	300.282	Palmitoyl Ethanolamide	[M+H]+	C18H37NO2	299.282	Others	CCCCCCCCCCCCCCCC(=O)NCCO	1.552
124	0.719	160.133	5-Aminovaleric Acid Betaine	[M+H]+	C8H17NO2	159.126	Others	C[N+](C)(C)CCCCC(=O)[O-]	1.8
125	20.643	326.297	Oleoyl Ethanolamide	[M+H]+	C20H39NO2	325.298	Others	CCCCCCCC/C=C\CCCCCCCC(=O)NCCO	1.632
126	0.946	220.112	Pantothenic Acid	[M+H]+	C9H17NO5	219.111	Others	CC(C)(CO)[C@H](C(=O)NCCC(=O)O)O	1.785
127	1.693	167.035	2,6-Dimethoxyquinone	[M-H]-	C8H8O4	168.042	Others	O=C1C=C(OC)C(=O)C(OC)=C1	1.678
128	0.629	191.02	Citric Acid	[M-H]-	C6H8O7	192.027	Others	O=C(O)CC(O)(C(=O)O)CC(=O)O	1.948
129	0.732	138.055	Trigonelline	[M+H]+	C7H7NO2	137.048	Others	C[n+1](c1)cc(cc1)C([O-1])=O	1.872
130	1.797	225.112	7,8-Dihydroxy-3,5,7-trimethyl-1,7,8,8a-tetrahydro-6H-isochromen-6-one	[M+H]+	C12H16O4	224.105	Others	CC\1=C\C2=C(C)\C(=O)C(C)(O)C(O)C2CO1	1.524
131	3.134	197.111	Loliolide	[M+H]+	C11H16O3	196.11	Others	CC1(CC(CC2(C1=CC(=O)O2)C)O)C	1.641
132	1.512	191.076	2-[(1S)-1-Hydroxyethyl]-1H-Quinazolin-4-One	[M+H]+	C10H10N2O2	190.074	Others	C[C@H](O)C1=NC2=C(C=CC=C2)C(=O)N1	1.746
133	8.042	213.142	5-(Hydroxymethyl)-3-(1-Hydroxy-5-Methylhexyl)Oxolan-2-One	[M+H]+	C12H22O4	230.152	Others	O=C1OC(CO)CC1C(O)CCCC(C)C	1.591
134	21.81	282.271	Oleamide	[M+H]+	C18H35NO	281.272	Others	CCCCCCCCC=CCCCCCCCC(=O)N	1.652
135	0.766	152.052	Guanine	[M+H]+	C5H5N5O	151.049	Others	N=C1N=C(O)C=2N=CNC2N1	1.732
136	0.951	203.083	Tryptophan	[M-H]-	C11H12N2O2	204.09	Others	O=C(O)C(N)CC1=CNC=2C=CC=CC21	1.963
137	1.361	192.065	(2-Oxo-2,3-Dihydro-1H-Indol-3-Yl)Acetic Acid	[M+H]+	C10H9NO3	191.058	Others	O=C(O)CC1C(O)=NC=2C=CC=CC21	1.598
138	3.39	146.055	3-Formylindole	[M+H]+	C9H7NO	145.053	Others	C1=CC=C2C(=C1)C(=CN2)C=O	1.897
139	7.458	309.208	Dihydroalbocycline	[M-H]-	C18H30O4	310.214	Others	O=C1OC(C)C(C)CCC=C(C)C(OC)C=CC(O)(C)CC1	1.876
140	0.943	268.104	Adenosine	[M+H]+	C10H13N5O4	267.097	Others	OCC1OC(N2C=NC=3C(=NC=NC32)N)C(O)C1O	1.942
141	0.945	284.092	Guanosine	[M+H]+	C10H13N5O5	283.092	Others	N=C1N=C(O)C=2N=CN(C2N1)C3OC(CO)C(O)C3O	1.941
142	0.805	124.039	Nicotinic Acid	[M+H]+	C6H5NO2	123.032	Others	O=C(O)C=1C=NC=CC1	1.921
143	1.825	156.076	2-Phenylpyridine	[M+H]+	C11H9N	155.073	Others	C1(C2=NC=CC=C2)=CC=CC=C1	1.798
144	1.025	190.045	Kynurenic Acid	[M+H]+	C10H7NO3	189.043	Others	O=C(O)C1=CC(=O)C=2C=CC=CC2N1	1.825

## Sheet: Table S2
Table S2 Identification of of 295 lipids (The red font indicates that the lipids were identified during the metabolite identification process)
No	tR/min	m/z	Name	Adduct type	Formula	Molecular Weight	Class	SMILES	Total score
1	11.782	698.593	Cer 44:7;O4|Cer 18:1;O3/26:6(2OH)	[M+H]+	C44H75NO5	697.565	Ceramide	O=C(NC(CO)C(O)C(O)CCCC=CCCCCCCCCC)C(O)CCCCCC=CCC=CCC=CCC=CCC=CCC=CCC	2.452
2	12.122	656.614	Cer 40:0;O4|Cer 18:0;O3/22:0(2OH)	[M+H]+	C40H81NO5	655.611	Ceramide	O=C(NC(CO)C(O)C(O)CCCCCCCCCCCCCC)C(O)CCCCCCCCCCCCCCCCCCCC	2.531
3	12.252	700.608	Cer 44:6;O4|Cer 18:0;O3/26:6(2OH)	[M+H]+	C44H77NO5	699.58	Ceramide	O=C(NC(CO)C(O)C(O)CCCCCCCCCCCCCC)C(O)CCCCCC=CCC=CCC=CCC=CCC=CCC=CCC	2.507
4	12.843	726.608	Cer 46:7;O4|Cer 18:1;O3/28:6(2OH)	[M+H]+	C46H79NO5	725.596	Ceramide	O=C(NC(CO)C(O)C(O)CCCC=CCCCCCCCCC)C(O)CCCCCCCC=CCC=CCC=CCC=CCC=CCC=CCC	2.499
5	13.661	698.661	Cer 43:0;O4|Cer 18:0;O3/25:0(2OH)	[M+H]+	C43H87NO5	697.658	Ceramide	O=C(NC(CO)C(O)C(O)CCCCCCCCCCCCCC)C(O)CCCCCCCCCCCCCCCCCCCCCCC	2.444
6	13.721	710.657	Cer 44:1;O4|Cer 18:1;O3/26:0(2OH)	[M+H]+	C44H87NO5	709.658	Ceramide	O=C(NC(CO)C(O)C(O)CCCC=CCCCCCCCCC)C(O)CCCCCCCCCCCCCCCCCCCCCCCC	2.506
7	11.745	686.625	Cer 44:4;O4|Cer 18:0;O3/26:4(2OH)	[M+H-H2O]+	C44H81NO5	703.611	Ceramide	O=C(NC(CO)C(O)C(O)CCCCCCCCCCCCCC)C(O)CCCCCCCCCCCC=CCC=CCC=CCC=CCC	2.553
8	12.15	668.556	Cer 43:6;O4|Cer 17:3;O3/26:3(2OH)	[M+H-H2O]+	C43H75NO5	685.565	Ceramide	O=C(NC(CO)C(O)C(O)C=CCCC=CCCC=CCCC)C(O)CCCCCCCCCC=CCC=CCC=CCCCCCCC	2.496
9	12.678	682.598	Cer 44:6;O4|Cer 18:1;O3/26:5(2OH)	[M+H-H2O]+	C44H77NO5	699.58	Ceramide	O=C(NC(CO)C(O)C(O)CCCC=CCCCCCCCCC)C(O)CCCCCCCCC=CCC=CCC=CCC=CCC=CCC	2.438
10	13.137	684.614	Cer 44:5;O4|Cer 18:0;O3/26:5(2OH)	[M+H-H2O]+	C44H79NO5	701.596	Ceramide	O=C(NC(CO)C(O)C(O)CCCCCCCCCCCCCC)C(O)CCCCCCCCC=CCC=CCC=CCC=CCC=CCC	2.492
11	15.543	770.677	Cer 44:0;O4|Cer 18:0;O3/26:0(2OH)	[M+CH3COO]-	C44H89NO5	711.674	Ceramide	O=C(NC(CO)C(O)C(O)CCCCCCCCCCCCCC)C(O)CCCCCCCCCCCCCCCCCCCCCCCC	1.558
12	13.785	652.584	Cer 40:1;O4|Cer 18:1;O3/22:0(2OH)	[M-H]-	C40H79NO5	653.596	Ceramide	O=C(NC(CO)C(O)C(O)CCCC=CCCCCCCCCC)C(O)CCCCCCCCCCCCCCCCCCCC	2.492
13	14.323	682.629	Cer 42:0;O4|Cer 18:0;O3/24:0(2OH)	[M-H]-	C42H85NO5	683.643	Ceramide	O=C(NC(CO)C(O)C(O)CCCCCCCCCCCCCC)C(O)CCCCCCCCCCCCCCCCCCCCCC	2.483
14	8.321	552.497	Cer 34:2;O3|Cer 18:2;O2/16:0;O	[M+H]+	C34H65NO4	551.491	Ceramide	O=C(NC(CO)C(O)C=CCCC=CCCCCCCCCC)C(O)CCCCCCCCCCCCCC	2.515
15	12.782	714.638	Cer 46:5;O3|Cer 18:1;O2/28:4;O	[M+H]+	C46H83NO4	713.632	Ceramide	O=C(NC(CO)C(O)C=CCCCCCCCCCCCCC)C(O)CCCCCCCCCCCCCC=CCC=CCC=CCC=CCC	2.52
16	11.785	614.531	Cer 34:0;O3|Cer 18:0;O3/16:0	[M+CH3COO]-	C34H69NO4	555.523	Ceramide	O=C(NC(CO)C(O)C(O)CCCCCCCCCCCCCC)CCCCCCCCCCCCCCC	2.462
17	12.439	640.545	Cer 36:1;O3	[M+CH3COO]-	C36H71NO4	581.538	Ceramide	O=C(NC(CO)C(O)C(O)CCCC=CCCCCCCCCC)CCCCCCCCCCCCCCCCC	1.787
18	8.31	534.485	Cer 34:3;O2|Cer 18:2;O2/16:1	[M+H]+	C34H63NO3	533.481	Ceramide	O=C(NC(CO)C(O)C=CCCC=CCCCCCCCCC)CCCCCCCC=CCCCCCC	2.542
19	8.111	934.643	DGDG 34:2|DGDG 16:0_18:2	[M+NH4]+	C49H88O15	916.612	Diglyceride	O=C(OCC(OC(=O)CCCCCCCC=CCC=CCCCCC)COC1OC(COC2OC(CO)C(O)C(O)C2O)C(O)C(O)C1O)CCCCCCCCCCCCCCC	2.561
20	8.255	960.658	DGDG 36:3|DGDG 18:1_18:2	[M+NH4]+	C51H90O15	942.628	Diglyceride	O=C(OCC(OC(=O)CCCCCCCC=CCC=CCCCCC)COC1OC(COC2OC(CO)C(O)C(O)C2O)C(O)C(O)C1O)CCCCCCCC=CCCCCCCCC	2.482
21	6.447	524.429	DG 28:3|DG 10:0_18:3	[M+NH4]+	C31H54O5	506.397	Diglyceride	O=C(OCC(OC(=O)CCCCCCCC=CCC=CCC=CCC)CO)CCCCCCCCC	2.489
22	7.195	526.443	DG 28:2|DG 10:0_18:2	[M+NH4]+	C31H56O5	508.413	Diglyceride	O=C(OCC(OC(=O)CCCCCCCC=CCC=CCCCCC)CO)CCCCCCCCC	2.569
23	10.377	634.538	DG 36:4|DG 18:2_18:2	[M+NH4]+	C39H68O5	616.507	Diglyceride	O=C(OCC(OC(=O)CCCCCCCC=CCC=CCCCCC)CO)CCCCCCCC=CCC=CCCCCC	2.514
24	12.032	612.553	DG 34:1|DG 16:0_18:1	[M+NH4]+	C37H70O5	594.522	Diglyceride	O=C(OCC(OC(=O)CCCCCCCC=CCCCCCCCC)CO)CCCCCCCCCCCCCCC	2.563
25	12.178	638.568	DG 36:2|DG 18:1_18:1	[M+NH4]+	C39H72O5	620.538	Diglyceride	O=C(OCC(OC(=O)CCCCCCCC=CCCCCCCCC)CO)CCCCCCCC=CCCCCCCCC	2.557
26	12.578	626.567	DG 35:1|DG 17:0_18:1	[M+NH4]+	C38H72O5	608.538	Diglyceride	O=C(OCC(OC(=O)CCCCCCCC=CCCCCCCCC)CO)CCCCCCCCCCCCCCCC	2.523
27	12.692	652.584	DG 37:2|DG 18:1_19:1	[M+NH4]+	C40H74O5	634.554	Diglyceride	O=C(OCC(OC(=O)CCCCCCCC=CCCCCCCCCC)CO)CCCCCCCC=CCCCCCCCC	2.556
28	12.799	664.584	DG 38:3|DG 20:0_18:3	[M+NH4]+	C41H74O5	646.554	Diglyceride	O=C(OCC(OC(=O)CCCCCCCC=CCC=CCC=CCC)CO)CCCCCCCCCCCCCCCCCCC	2.466
29	13.069	640.584	DG 36:1|DG 18:0_18:1	[M+NH4]+	C39H74O5	622.554	Diglyceride	O=C(OCC(OC(=O)CCCCCCCC=CCCCCCCCC)CO)CCCCCCCCCCCCCCCCC	2.567
30	13.316	666.598	DG 38:2|DG 20:0_18:2	[M+NH4]+	C41H76O5	648.569	Diglyceride	O=C(OCC(OC(=O)CCCCCCCC=CCC=CCCCCC)CO)CCCCCCCCCCCCCCCCCCC	2.54
31	13.84	680.612	DG 39:2|DG 21:0_18:2	[M+NH4]+	C42H78O5	662.585	Diglyceride	O=C(OCC(OC(=O)CCCCCCCC=CCC=CCCCCC)CO)CCCCCCCCCCCCCCCCCCCC	2.49
32	14.028	668.613	DG 38:1|DG 20:0_18:1	[M+NH4]+	C41H78O5	650.585	Diglyceride	O=C(OCC(OC(=O)CCCCCCCC=CCCCCCCCC)CO)CCCCCCCCCCCCCCCCCCC	2.54
33	14.255	694.627	DG 40:2|DG 22:0_18:2	[M+NH4]+	C43H80O5	676.601	Diglyceride	O=C(OCC(OC(=O)CCCCCCCC=CCC=CCCCCC)CO)CCCCCCCCCCCCCCCCCCCCC	2.511
34	14.72	708.642	DG 41:2|DG 23:0_18:2	[M+NH4]+	C44H82O5	690.616	Diglyceride	O=C(OCC(OC(=O)CCCCCCCC=CCC=CCCCCC)CO)CCCCCCCCCCCCCCCCCCCCCC	2.479
35	14.962	696.646	DG 40:1|DG 22:0_18:1	[M+NH4]+	C43H82O5	678.616	Diglyceride	O=C(OCC(OC(=O)CCCCCCCC=CCCCCCCCC)CO)CCCCCCCCCCCCCCCCCCCCC	2.534
36	15.109	722.66	DG 42:2|DG 24:0_18:2	[M+NH4]+	C45H84O5	704.632	Diglyceride	O=C(OCC(OC(=O)CCCCCCCC=CCC=CCCCCC)CO)CCCCCCCCCCCCCCCCCCCCCCC	2.506
37	2.293	581.451	FAHFA 38:7;O2|FAHFA 18:2/20:4;O	[M-H]-	C38H62O4	582.465	FAHFA	O=C(O)CCCCCC(OC(=O)CCCCCCCC=CCC=CCCCCC)C=CCC=CCC=CCC=CCC	1.401
38	3.81	395.312	FAHFA 24:2;O|FAHFA 18:1/6:0;O	[M-H]-	C24H44O4	396.324	FAHFA	CCCCCCCC\C=C/CCCCCCCC(=O)OC(C)CCCC(O)=O	2.518
39	5.152	419.314	FAHFA 26:4;O|FAHFA 18:3/8:0;O	[M-H]-	C26H44O4	420.324	FAHFA	O=C(O)CCCC(OC(=O)CCCCCCCC=CCC=CCC=CCC)CCC	2.546
40	5.864	433.33	FAHFA 27:4;O|FAHFA 18:3/9:0;O	[M-H]-	C27H46O4	434.34	FAHFA	O=C(O)CCCC(OC(=O)CCCCCCCC=CCC=CCC=CCC)CCCC	2.534
41	5.947	421.331	FAHFA 26:3;O|FAHFA 18:2/8:0;O	[M-H]-	C26H46O4	422.34	FAHFA	O=C(O)CCCC(OC(=O)CCCCCCCC=CCC=CCCCCC)CCC	2.549
42	6.562	409.33	FAHFA 25:2;O|FAHFA 18:1/7:0;O	[M-H]-	C25H46O4	410.34	FAHFA	CCCCCCCC\C=C/CCCCCCCC(=O)OC(CC)CCCC(O)=O	2.546
43	6.681	435.345	FAHFA 27:3;O|FAHFA 18:2/9:0;O	[M-H]-	C27H48O4	436.355	FAHFA	O=C(O)CCCC(OC(=O)CCCCCCCC=CCC=CCCCCC)CCCC	2.545
44	7.017	397.33	FAHFA 24:1;O|FAHFA 16:0/8:0;O	[M-H]-	C24H46O4	398.34	FAHFA	O=C(O)CCCC(OC(=O)CCCCCCCCCCCCCCC)CCC	2.571
45	7.251	423.347	FAHFA 26:2;O|FAHFA 18:1/8:0;O	[M-H]-	C26H48O4	424.355	FAHFA	O=C(O)CCCC(OC(=O)CCCCCCCC=CCCCCCCCC)CCC	2.572
46	7.803	411.346	FAHFA 25:1;O|FAHFA 16:0/9:0;O	[M-H]-	C25H48O4	412.355	FAHFA	O=C(O)CCCC(OC(=O)CCCCCCCCCCCCCCC)CCCC	2.529
47	7.949	437.362	FAHFA 27:2;O|FAHFA 18:1/9:0;O	[M-H]-	C27H50O4	438.371	FAHFA	O=C(O)CCCC(OC(=O)CCCCCCCC=CCCCCCCCC)CCCC	2.558
48	8.623	451.375	FAHFA 28:2;O|FAHFA 18:1/10:0;O	[M-H]-	C28H52O4	452.387	FAHFA	O=C(O)CCCCCC(OC(=O)CCCCCCCC=CCCCCCCCC)CCC	2.499
49	8.778	425.36	FAHFA 26:1;O|FAHFA 18:0/8:0;O	[M-H]-	C26H50O4	426.371	FAHFA	O=C(O)CCCC(OC(=O)CCCCCCCCCCCCCCCCC)CCC	2.557
50	10.543	555.44	FAHFA 36:6;O|FAHFA 18:3/18:2;O	[M-H]-	C36H60O4	556.449	FAHFA	O=C(O)CCCCCCC(OC(=O)CCCCCCCC=CCC=CCC=CCC)C=CCC=CCCCCC	2.571
51	10.984	557.453	FAHFA 36:5;O|FAHFA 18:3/18:1;O	[M-H]-	C36H62O4	558.465	FAHFA	O=C(O)CCCCCCC(OC(=O)CCCCCCCC=CCC=CCC=CCC)C=CCCCCCCCC	2.556
52	11.158	557.453	FAHFA 36:5;O|FAHFA 18:2/18:2;O	[M-H]-	C36H62O4	558.465	FAHFA	O=C(O)CCCCCCC(OC(=O)CCCCCCCC=CCC=CCCCCC)C=CCC=CCCCCC	2.561
53	11.849	559.47	FAHFA 36:4;O|FAHFA 18:3/18:0;O	[M-H]-	C36H64O4	560.48	FAHFA	O=C(O)CCCCCCCC(OC(=O)CCCCCCCC=CCC=CCC=CCC)CCCCCCCCC	2.514
54	11.979	533.45	FAHFA 34:3;O|FAHFA 16:0/18:2;O	[M-H]-	C34H62O4	534.465	FAHFA	O=C(O)CCCCCCC(OC(=O)CCCCCCCCCCCCCCC)C=CCC=CCCCCC	2.544
55	12.068	559.468	FAHFA 36:4;O|FAHFA 18:1/18:2;O	[M-H]-	C36H64O4	560.48	FAHFA	O=C(O)CCCCCCC(OC(=O)CCCCCCCC=CCCCCCCCC)C=CCC=CCCCCC	2.553
56	12.086	509.454	FAHFA 32:1;O|FAHFA 14:0/18:0;O	[M-H]-	C32H62O4	510.465	FAHFA	O=C(O)CCCCCCCC(OC(=O)CCCCCCCCCCCCC)CCCCCCCCC	2.458
57	12.377	561.487	FAHFA 36:3;O|FAHFA 18:2/18:0;O	[M-H]-	C36H66O4	562.496	FAHFA	O=C(O)CCCCCCCC(OC(=O)CCCCCCCC=CCC=CCCCCC)CCCCCCCCC	2.512
58	12.379	535.467	FAHFA 34:2;O|FAHFA 16:0/18:1;O	[M-H]-	C34H64O4	536.48	FAHFA	O=C(O)CCCCCCC(OC(=O)CCCCCCCCCCCCCCC)C=CCCCCCCCC	2.564
59	12.799	561.487	FAHFA 36:3;O|FAHFA 18:1/18:1;O	[M-H]-	C36H66O4	562.496	FAHFA	O=C(O)CCCCCCC(OC(=O)CCCCCCCC=CCCCCCCCC)C=CCCCCCCCC	2.54
60	13.095	537.487	FAHFA 34:1;O|FAHFA 16:0/18:0;O	[M-H]-	C34H66O4	538.496	FAHFA	O=C(O)CCCCCCCC(OC(=O)CCCCCCCCCCCCCCC)CCCCCCCCC	2.541
61	13.148	563.503	FAHFA 36:2;O|FAHFA 18:1/18:0;O	[M-H]-	C36H68O4	564.512	FAHFA	O=C(O)CCCCCCCC(OC(=O)CCCCCCCC=CCCCCCCCC)CCCCCCCCC	2.532
62	13.707	615.531	FAHFA 40:4;O|FAHFA 18:3/22:0;O	[M-H]-	C40H72O4	616.543	FAHFA	O=C(O)CCCCCCCC(OC(=O)CCCCCCCC=CCC=CCC=CCC)CCCCCCCCCCCCC	2.473
63	14.024	565.518	FAHFA 36:1;O|FAHFA 18:0/18:0;O	[M-H]-	C36H70O4	566.527	FAHFA	O=C(O)CCCCCCCC(OC(=O)CCCCCCCCCCCCCCCCC)CCCCCCCCC	2.557
64	14.075	591.531	FAHFA 38:2;O|FAHFA 20:1/18:0;O	[M-H]-	C38H72O4	592.543	FAHFA	O=C(O)CCCCCCCC(OC(=O)CCCCCCCCCC=CCCCCCCCC)CCCCCCCCC	2.487
65	14.512	643.561	FAHFA 42:4;O|FAHFA 18:3/24:0;O	[M-H]-	C42H76O4	644.574	FAHFA	O=C(O)CCCCCCCC(OC(=O)CCCCCCCC=CCC=CCC=CCC)CCCCCCCCCCCCCCC	2.479
66	14.987	645.578	FAHFA 42:3;O|FAHFA 18:2/24:0;O	[M-H]-	C42H78O4	646.59	FAHFA	O=C(O)CCCCCCCC(OC(=O)CCCCCCCC=CCC=CCCCCC)CCCCCCCCCCCCCCC	2.484
67	15.255	671.592	FAHFA 44:4;O|FAHFA 18:3/26:0;O	[M-H]-	C44H80O4	672.606	FAHFA	O=C(O)CCCCCCCC(OC(=O)CCCCCCCC=CCC=CCC=CCC)CCCCCCCCCCCCCCCCC	2.444
68	15.54	647.593	FAHFA 42:2;O|FAHFA 18:1/24:0;O	[M-H]-	C42H80O4	648.606	FAHFA	O=C(O)CCCCCCCC(OC(=O)CCCCCCCC=CCCCCCCCC)CCCCCCCCCCCCCCC	2.511
69	15.92	699.624	FAHFA 46:4;O|FAHFA 18:3/28:0;O	[M-H]-	C46H84O4	700.637	FAHFA	O=C(O)CCCCCCCC(OC(=O)CCCCCCCC=CCC=CCC=CCC)CCCCCCCCCCCCCCCCCCC	2.452
70	16.18	675.623	FAHFA 44:2;O|FAHFA 18:1/26:0;O	[M-H]-	C44H84O4	676.637	FAHFA	O=C(O)CCCCCCCC(OC(=O)CCCCCCCC=CCCCCCCCC)CCCCCCCCCCCCCCCCC	2.439
71	16.305	701.638	FAHFA 46:3;O|FAHFA 18:2/28:0;O	[M-H]-	C46H86O4	702.653	FAHFA	O=C(O)CCCCCCCC(OC(=O)CCCCCCCC=CCC=CCCCCC)CCCCCCCCCCCCCCCCCCC	2.444
72	9.21	586.443	NAGly 34:5;O2|NAGly 16:3;O(FA 18:1)	[M-H]-	C36H61NO5	587.455	FAHFA	O=C(O)CNC(=O)CCCCCC=CC(OC(=O)CCCCCCCC=CCCCCCCCC)C=CCC=CCC	1.614
73	10.552	816.649	HexCer 40:1;O4|HexCer 18:1;O3/22:0(2OH)	[M+H]+	C46H89NO10	815.649	Ceramide	O=C(NC(COC1OC(CO)C(O)C(O)C1O)C(O)C(O)CCCC=CCCCCCCCCC)C(O)CCCCCCCCCCCCCCCCCCCC	1.568
74	14.086	824.656	HexCer 42:2;O3|HexCer 22:0;O2/20:2;O	[M-H]-	C48H91NO9	825.669	Ceramide	O=C(NC(COC1OC(CO)C(O)C(O)C1O)C(O)CCCCCCCCCCCCCCCCCCC)C(O)CCCCCCCCC=CCC=CCCCCC	1.747
75	7.052	714.548	HexCer 34:2;O3|HexCer 18:2;O2/16:0;O	[M+H]+	C40H75NO9	713.544	Ceramide	O=C(NC(COC1OC(CO)C(O)C(O)C1O)C(O)C=CCCC=CCCCCCCCCC)C(O)CCCCCCCCCCCCCC	2.555
76	7.463	698.522	HexCer 33:3;O3|HexCer 18:2;O2/15:1;O	[M+H]+	C39H71NO9	697.513	Ceramide	O=C(NC(COC1OC(CO)C(O)C(O)C1O)C(O)C=CCCC=CCCCCCCCCC)C(O)CCCCCCC=CCCCCC	2.55
77	7.541	728.563	HexCer 35:2;O3|HexCer 19:2;O2/16:0;O	[M+H]+	C41H77NO9	727.56	Ceramide	O=C(NC(COC1OC(CO)C(O)C(O)C1O)C(O)C=CCCC=CCCCCCCCCCC)C(O)CCCCCCCCCCCCCC	2.53
78	10.194	772.554	HexCer 34:2;O3	[M+CH3COO]-	C40H75NO9	713.544	Ceramide	O=C(NC(COC1OC(CO)C(O)C(O)C1O)C(O)C=CCCC=CCCCCCCCCCCCCC)C(O)CCCCCCCCCC	1.913
79	10.575	756.556	HexCer 34:2;O2	[M+CH3COO]-	C40H75NO8	697.549	Ceramide	O=C(NC(COC1OC(CO)C(O)C(O)C1O)C(O)CCCCCCCCCCCCCCCC)CCCCCCC=CCC=CCCC	1.858
80	7.492	698.553	HexCer 34:2;O2|HexCer 18:2;O2/16:0	[M+H]+	C40H75NO8	697.549	Ceramide	O=C(NC(COC1OC(CO)C(O)C(O)C1O)C(O)C=CCCC=CCCCCCCCCC)CCCCCCCCCCCCCCC	2.54
81	13.778	842.661	HexCer 45:6;O2|HexCer 17:1;O2/28:5	[M-H]-	C51H89NO8	843.659	Ceramide	O=C(NC(COC1OC(CO)C(O)C(O)C1O)C(O)C=CCCCCCCCCCCCC)CCCCCCCCCCCC=CCC=CCC=CCC=CCC=CCC	1.451
82	1.045	631.418	MGDG O-22:2|MGDG O-20:2_2:0	[M+CH3COO]-	C31H56O9	572.392	Monogalactosyldiacylglycerol	O=C(OC(COCCCCCCCCCCC=CCC=CCCCCC)COC1OC(CO)C(O)C(O)C1O)C	1.591
83	8.293	633.433	MGDG O-22:1|MGDG O-20:1_2:0	[M+CH3COO]-	C31H58O9	574.408	Monogalactosyldiacylglycerol	O=C(OC(COCCCCCCCCCCC=CCCCCCCCC)COC1OC(CO)C(O)C(O)C1O)C	1.565
84	9.38	687.482	MGDG O-26:2|MGDG O-24:2_2:0	[M+CH3COO]-	C35H64O9	628.455	Monogalactosyldiacylglycerol	O=C(OC(COCCCCCCCCCCCCC=CCC=CCCCCCCC)COC1OC(CO)C(O)C(O)C1O)C	1.573
85	9.957	689.497	MGDG O-26:1|MGDG O-24:1_2:0	[M+CH3COO]-	C35H66O9	630.471	Monogalactosyldiacylglycerol	O=C(OC(COCCCCCCCCCCCCC=CCCCCCCCCCC)COC1OC(CO)C(O)C(O)C1O)C	1.567
86	10.841	691.507	MGDG O-26:0|MGDG O-24:0_2:0	[M+CH3COO]-	C35H68O9	632.486	Monogalactosyldiacylglycerol	O=C(OC(COCCCCCCCCCCCCCCCCCCCCCCCC)COC1OC(CO)C(O)C(O)C1O)C	1.584
87	11.429	837.568	MGDG 36:4|MGDG 18:2_18:2	[M+CH3COO]-	C45H78O10	778.559	Monogalactosyldiacylglycerol	O=C(OCC(OC(=O)CCCCCCCC=CCC=CCCCCC)COC1OC(CO)C(O)C(O)C1O)CCCCCCCC=CCC=CCCCCC	2.446
88	0.966	261.135	9-(2,3-dihydroxypropoxy)-9-oxononanoic acid	[M-H]-	C12H22O6	262.142	Monoradylglycerols	O=C(O)CCCCCCCC(=O)OCC(O)CO	1.86
89	19.583	370.294	Glyceryl linolenate	[M+NH4]+	C21H36O4	352.261	Monoradylglycerols	CCC=CCC=CCC=CCCCCCCCC(=O)OCC(O)CO	1.635
90	7.746	381.302	2,3-dihydroxypropyl stearate	[M+Na]+	C21H42O4	358.308	Monoradylglycerols	O=C(OCC(O)CO)CCCCCCCCCCCCCCCCC	1.535
91	22.637	357.291	MAG	[M+H]+	C21H40O4	356.293	Monoradylglycerols	CCCCCCCC/C=C\CCCCCCCC(=O)OCC(CO)O	1.758
92	0.98	671.462	PA 34:2|PA 16:0_18:2	[M-H]-	C37H69O8P	672.473	Phosphatidic acid	O=C(OCC(OC(=O)CCCCCCCC=CCC=CCCCCC)COP(=O)(O)O)CCCCCCCCCCCCCCC	2.502
93	0.99	673.476	PA 34:1|PA 16:0_18:1	[M-H]-	C37H71O8P	674.489	Phosphatidic acid	O=C(OCC(OC(=O)CCCCCCCC=CCCCCCCCC)COP(=O)(O)O)CCCCCCCCCCCCCCC	2.483
94	0.996	697.478	PA 36:3|PA 18:1_18:2	[M-H]-	C39H71O8P	698.489	Phosphatidic acid	O=C(OCC(OC(=O)CCCCCCCC=CCC=CCCCCC)COP(=O)(O)O)CCCCCCCC=CCCCCCCCC	2.502
95	9.007	695.464	PA 36:4|PA 18:2_18:2	[M-H]-	C39H69O8P	696.473	Phosphatidic acid	O=C(OCC(OC(=O)CCCCCCCC=CCC=CCCCCC)COP(=O)(O)O)CCCCCCCC=CCC=CCCCCC	2.561
96	10.671	699.493	PA 36:2|PA 18:1_18:1	[M-H]-	C39H73O8P	700.504	Phosphatidic acid	O=C(OCC(OC(=O)CCCCCCCC=CCCCCCCCC)COP(=O)(O)O)CCCCCCCC=CCCCCCCCC	2.544
97	11.539	701.503	PA 36:1|PA 18:0_18:1	[M-H]-	C39H75O8P	702.52	Phosphatidic acid	O=C(OCC(OC(=O)CCCCCCCC=CCCCCCCCC)COP(=O)(O)O)CCCCCCCCCCCCCCCCC	2.402
98	12.692	755.54	PA 40:2|PA 22:0_18:2	[M-H]-	C43H81O8P	756.567	Phosphatidic acid	O=C(OCC(OC(=O)CCCCCCCC=CCC=CCCCCC)COP(=O)(O)O)CCCCCCCCCCCCCCCCCCCCC	2.451
99	13.64	783.592	PA 42:2|PA 24:0_18:2	[M-H]-	C45H85O8P	784.598	Phosphatidic acid	O=C(OCC(OC(=O)CCCCCCCC=CCC=CCCCCC)COP(=O)(O)O)CCCCCCCCCCCCCCCCCCCCCCC	2.407
100	0.758	258.11	Glycerophosphocholine	[M+H]+	C8H20NO6P	257.103	Phosphatidylcholine	C[N+](C)(C)CCOP(=O)([O-])OC[C@@H](CO)O	1.828
101	13.908	518.324	LPC 18:3	[M+H]+	C26H48NO7P	517.317	Phosphatidylcholine	O=C(OCC(O)COP(=O)([O-])OCC[N+](C)(C)C)CCCCC=CCC=CCC=CCCCCC	1.755
102	14.393	482.323	1-pentadecanoyl-2-hydroxy-sn-glycero-3-phosphocholine	[M+H]+	C23H48NO7P	481.317	Phosphatidylcholine	[H][C@@](O)(COC(=O)CCCCCCCCCCCCCC)COP([O-])(=O)OCC[N+](C)(C)C	1.744
103	16.454	522.354	LPC 18:1	[M+H]+	C26H52NO7P	521.348	Phosphatidylcholine	O=C(OCC(O)COP(=O)([O-])OCC[N+](C)(C)C)CCCCCCCC=CCCCCCCCC	1.835
104	17.065	510.354	1-heptadecanoyl-2-hydroxy-sn-glycero-3-phosphocholine	[M+H]+	C25H52NO7P	509.348	Phosphatidylcholine	[H][C@@](O)(COC(=O)CCCCCCCCCCCCCCCC)COP([O-])(=O)OCC[N+](C)(C)C	1.76
105	18.492	524.37	1-Stearoyl-sn-glycero-3-phosphocholine	[M+H]+	C26H54NO7P	523.364	Phosphatidylcholine	[H][C@@](O)(COC(=O)CCCCCCCCCCCCCCCCC)COP([O-])(=O)OCC[N+](C)(C)C	1.72
106	18.502	546.343	LysoPC(0:0/18:0)	[M+Na]+	C26H54NO7P	523.364	Phosphatidylcholine	CCCCCCCCCCCCCCCCCC(=O)O[C@H](CO)COP(=O)([O-])OCC[N+](C)(C)C	1.813
107	4.615	798.548	PC O-39:10	[M+H]+	C47H76NO7P	797.536	Phosphatidylcholine	O=C(OC(COCCC=CCC=CCC=CCC=CCC)COP(=O)([O-])OCC[N+](C)(C)C)CCCCC=CCC=CCC=CCC=CCC=CCC=CCC	1.837
108	5.609	800.562	PC O-39:9	[M+H]+	C47H78NO7P	799.552	Phosphatidylcholine	O=C(OC(COCCC=CCC=CCC=CCC=CCC)COP(=O)([O-])OCC[N+](C)(C)C)CCCCCCCC=CCC=CCC=CCC=CCC=CCC	1.812
109	6.759	730.503	PC O-34:9	[M+H]+	C42H68NO7P	729.473	Phosphatidylcholine	O=C(OC(COCCC=CCC=CCC=CCC=CCC)COP(=O)([O-])OCC[N+](C)(C)C)CCC=CCC=CCC=CCC=CCC=CCC	1.772
110	7.878	732.503	PC O-34:8	[M+H]+	C42H70NO7P	731.489	Phosphatidylcholine	O=C(OC(COCCC=CCC=CCC=CCC=CCC)COP(=O)([O-])OCC[N+](C)(C)C)CCCCCC=CCC=CCC=CCC=CCC	1.78
111	8.171	758.533	PC O-36:9	[M+H]+	C44H72NO7P	757.505	Phosphatidylcholine	O=C(OC(COCCC=CCC=CCC=CCC=CCC)COP(=O)([O-])OCC[N+](C)(C)C)CCCCC=CCC=CCC=CCC=CCC=CCC	1.816
112	8.361	784.533	PC O-38:10	[M+H]+	C46H74NO7P	783.52	Phosphatidylcholine	O=C(OC(COCCCC=CCC=CCC=CCC=CCC)COP(=O)([O-])OCC[N+](C)(C)C)CCC=CCC=CCC=CCC=CCC=CCC=CCC	1.822
113	8.986	734.533	PC O-8:0/26:7	[M+H]+	C42H72NO7P	733.505	Phosphatidylcholine	O=C(OC(COCCCCCCCC)COP(=O)([O-])OCC[N+](C)(C)C)CCCC=CCC=CCC=CCC=CCC=CCC=CCC=CCC	1.82
114	9.152	760.548	PC O-36:8	[M+H]+	C44H74NO7P	759.52	Phosphatidylcholine	O=C(OC(COCCC=CCC=CCC=CCC=CCC)COP(=O)([O-])OCC[N+](C)(C)C)CCCCCCCC=CCC=CCC=CCC=CCC	1.834
115	9.341	786.548	PC O-38:9	[M+H]+	C46H76NO7P	785.536	Phosphatidylcholine	O=C(OC(COCCCC=CCC=CCC=CCC=CCC)COP(=O)([O-])OCC[N+](C)(C)C)CCCCCC=CCC=CCC=CCC=CCC=CCC	1.828
116	9.606	812.576	PC O-40:10	[M+H]+	C48H78NO7P	811.552	Phosphatidylcholine	O=C(OC(COCCCC=CCC=CCC=CCC=CCC)COP(=O)([O-])OCC[N+](C)(C)C)CCCCC=CCC=CCC=CCC=CCC=CCC=CCC	1.845
117	10.489	788.565	PC O-38:8	[M+H]+	C46H78NO7P	787.552	Phosphatidylcholine	O=C(OC(COCCCC=CCC=CCC=CCC=CCC)COP(=O)([O-])OCC[N+](C)(C)C)CCCCCCCCC=CCC=CCC=CCC=CCC	1.809
118	1.703	496.329	LPC 16:0/0:0	[M+H]+	C24H50NO7P	495.332	Phosphatidylcholine	O=C(OCC(O)COP(=O)([O-])OCC[N+](C)(C)C)CCCCCCCCCCCCCCC	2.56
119	2.282	524.36	LPC 18:0/0:0	[M+H]+	C26H54NO7P	523.364	Phosphatidylcholine	O=C(OCC(O)COP(=O)([O-])OCC[N+](C)(C)C)CCCCCCCCCCCCCCCCC	2.538
120	1.144	578.344	LPC 18:2	[M+CH3COO]-	C26H50NO7P	519.332	Phosphatidylcholine	O=C(OCC(O)COP(=O)([O-])OCC[N+](C)(C)C)CCCCCCCC=CCC=CCCCCC	2.579
121	3.11	758.553	PC 34:2	[M+H]+	C42H80NO8P	757.562	Phosphatidylcholine	O=C(OCC(OC(=O)CCCCCCCC=CCCCCCCC)COP(=O)([O-])OCC[N+](C)(C)C)CCCCCCCC=CCCCCCCC	1.882
122	6.663	780.552	PC 36:5	[M+H]+	C44H78NO8P	779.547	Phosphatidylcholine	O=C(OCC(OC(=O)CCCCCCCCCCCCCC=CCC=CCC=CCC=CCC=CCC)COP(=O)([O-])OCC[N+](C)(C)C)CCCCC	1.853
123	6.825	730.534	PC 32:2	[M+H]+	C40H76NO8P	729.531	Phosphatidylcholine	O=C(OCC(OC(=O)CCCCCCCC=CCCCCCC)COP(=O)([O-])OCC[N+](C)(C)C)CCCCCCCC=CCCCCCC	1.882
124	7.144	756.551	PC 34:3	[M+H]+	C42H78NO8P	755.547	Phosphatidylcholine	O=C(OCC(OC(=O)CCCCCCCCCCCCC=CCC=CCC=CCCCCCCC)COP(=O)([O-])OCC[N+](C)(C)C)CCCCC	1.862
125	7.871	732.536	PC 32:1	[M+H]+	C40H78NO8P	731.547	Phosphatidylcholine	O=C(OCC(OC(=O)CCCCCCCCCCCCCCC=CCCCCCCCCCC)COP(=O)([O-])OCC[N+](C)(C)C)CCCC	1.849
126	9.627	812.61	PC 38:3	[M+H]+	C46H86NO8P	811.609	Phosphatidylcholine	O=C(OCC(OC(=O)CCCCCCCCCCCCCCCCC=CCC=CCC=CCCCCCCC)COP(=O)([O-])OCC[N+](C)(C)C)CCCCC	1.81
127	10.478	788.613	PC 36:1	[M+H]+	C44H86NO8P	787.609	Phosphatidylcholine	O=C(OCC(OC(=O)CCCCCCCCCCCCCCCCCCC=CCCCCCCCCCC)COP(=O)([O-])OCC[N+](C)(C)C)CCCC	1.847
128	10.566	814.627	PC 38:2	[M+H]+	C46H88NO8P	813.625	Phosphatidylcholine	O=C(OCC(OC(=O)CCCCCCCC=CCCCCCCCCC)COP(=O)([O-])OCC[N+](C)(C)C)CCCCCCCC=CCCCCCCCCC	1.834
129	3.741	806.562	PC 36:3	[M+Na]+	C44H82NO8P	783.578	Phosphatidylcholine	O=C(OCC(OC(=O)CCCCCCCCCCCCCCC=CCC=CCC=CCCCCCCC)COP(=O)([O-])OCC[N+](C)(C)C)CCCCC	1.872
130	7.36	804.548	PC 36:4	[M+Na]+	C44H80NO8P	781.562	Phosphatidylcholine	O=C(OCC(OC(=O)CCCCCCCCCCCCCCCCC=CCC=CCC=CCC=CCC)COP(=O)([O-])OCC[N+](C)(C)C)CCCCC	1.823
131	9.215	782.561	PC 34:1	[M+Na]+	C42H82NO8P	759.578	Phosphatidylcholine	O=C(OCC(OC(=O)CCCCCCCCCCCCCCC=CCCCCCCCCCCCC)COP(=O)([O-])OCC[N+](C)(C)C)CCCC	1.857
132	9.925	838.554	PC 36:5|PC 18:2_18:3	[M+CH3COO]-	C44H78NO8P	779.547	Phosphatidylcholine	O=C(OCC(OC(=O)CCCCCCCC=CCC=CCC=CCC)COP(=O)([O-])OCC[N+](C)(C)C)CCCCCCCC=CCC=CCCCCC	2.536
133	10.505	840.574	PC 36:4|PC 18:2_18:2	[M+CH3COO]-	C44H80NO8P	781.562	Phosphatidylcholine	O=C(OCC(OC(=O)CCCCCCCC=CCC=CCCCCC)COP(=O)([O-])OCC[N+](C)(C)C)CCCCCCCC=CCC=CCCCCC	2.573
134	11.192	816.574	PC 34:2|PC 16:0_18:2	[M+CH3COO]-	C42H80NO8P	757.562	Phosphatidylcholine	O=C(OCC(OC(=O)CCCCCCCC=CCC=CCCCCC)COP(=O)([O-])OCC[N+](C)(C)C)CCCCCCCCCCCCCCC	2.544
135	11.345	842.589	PC 36:3|PC 18:1_18:2	[M+CH3COO]-	C44H82NO8P	783.578	Phosphatidylcholine	O=C(OCC(OC(=O)CCCCCCCC=CCC=CCCCCC)COP(=O)([O-])OCC[N+](C)(C)C)CCCCCCCC=CCCCCCCCC	2.53
136	11.886	792.574	PC 32:0|PC 16:0_16:0	[M+CH3COO]-	C40H80NO8P	733.562	Phosphatidylcholine	O=C(OCC(OC(=O)CCCCCCCCCCCCCCC)COP(=O)([O-])OCC[N+](C)(C)C)CCCCCCCCCCCCCCC	2.534
137	11.997	818.589	PC 34:1|PC 16:0_18:1	[M+CH3COO]-	C42H82NO8P	759.578	Phosphatidylcholine	O=C(OCC(OC(=O)CCCCCCCC=CCCCCCCCC)COP(=O)([O-])OCC[N+](C)(C)C)CCCCCCCCCCCCCCC	2.524
138	12.128	844.605	PC 36:2|PC 18:1_18:1	[M+CH3COO]-	C44H84NO8P	785.593	Phosphatidylcholine	O=C(OCC(OC(=O)CCCCCCCC=CCCCCCCCC)COP(=O)([O-])OCC[N+](C)(C)C)CCCCCCCC=CCCCCCCCC	2.551
139	12.293	844.6	PC 36:2|PC 18:0_18:2	[M+CH3COO]-	C44H84NO8P	785.593	Phosphatidylcholine	O=C(OCC(OC(=O)CCCCCCCC=CCC=CCCCCC)COP(=O)([O-])OCC[N+](C)(C)C)CCCCCCCCCCCCCCCCC	2.509
140	12.968	846.619	PC 36:1|PC 18:0_18:1	[M+CH3COO]-	C44H86NO8P	787.609	Phosphatidylcholine	O=C(OCC(OC(=O)CCCCCCCC=CCCCCCCCC)COP(=O)([O-])OCC[N+](C)(C)C)CCCCCCCCCCCCCCCCC	2.522
141	14.483	522.281	2-amino-3-[hydroxy-[2-hydroxy-3-[octadec-9-enoyl]oxypropoxy]phosphoryl]oxypropanoic acid	[M-H]-	C24H46NO9P	523.291	Phosphatidylethanolamine	O=C(O)C(N)COP(OCC(O)COC(CCCCCCC/C=C/CCCCCCCC)=O)(O)=O	1.678
142	10.496	766.534	DMPE 36:4|DMPE 18:2_18:2	[M-H]-	C43H78NO8P	767.547	Phosphatidylethanolamine	O=C(OCC(OC(=O)CCCCCCCC=CCC=CCCCCC)COP(=O)(O)OCCN(C)C)CCCCCCCC=CCC=CCCCCC	2.491
143	11.342	768.549	DMPE 36:3|DMPE 18:1_18:2	[M-H]-	C43H80NO8P	769.562	Phosphatidylethanolamine	O=C(OCC(OC(=O)CCCCCCCC=CCC=CCCCCC)COP(=O)(O)OCCN(C)C)CCCCCCCC=CCCCCCCCC	2.483
144	12.112	770.565	DMPE 36:2|DMPE 18:1_18:1	[M-H]-	C43H82NO8P	771.578	Phosphatidylethanolamine	O=C(OCC(OC(=O)CCCCCCCC=CCCCCCCCC)COP(=O)(O)OCCN(C)C)CCCCCCCC=CCCCCCCCC	2.445
145	8.512	716.457	PE O-36:9	[M+H]+	C41H66NO7P	715.458	Phosphatidylethanolamine	O=C(OC(COCCC=CCC=CCC=CCC=CCC)COP(=O)(O)OCCN)CCCCC=CCC=CCC=CCC=CCC=CCC	1.843
146	8.69	742.502	PE O-38:10	[M+H]+	C43H68NO7P	741.473	Phosphatidylethanolamine	O=C(OC(COCCCC=CCC=CCC=CCC=CCC)COP(=O)(O)OCCN)CCC=CCC=CCC=CCC=CCC=CCC=CCC	1.844
147	9.287	692.458	PE O-34:7	[M+H]+	C39H66NO7P	691.458	Phosphatidylethanolamine	O=C(OC(COCCCCCCCC)COP(=O)(O)OCCN)CCCC=CCC=CCC=CCC=CCC=CCC=CCC=CCC	1.807
148	9.487	718.503	PE O-36:8	[M+H]+	C41H68NO7P	717.473	Phosphatidylethanolamine	O=C(OC(COCCCCCC=CCC=CCC=CCC)COP(=O)(O)OCCN)CCCCC=CCC=CCC=CCC=CCC=CCC	1.824
149	9.653	744.517	PE O-38:9	[M+H]+	C43H70NO7P	743.489	Phosphatidylethanolamine	O=C(OC(COCCCCCCC=CCC=CCC=CCC)COP(=O)(O)OCCN)CCC=CCC=CCC=CCC=CCC=CCC=CCC	1.856
150	10.704	746.532	PE O-38:8	[M+H]+	C43H72NO7P	745.505	Phosphatidylethanolamine	O=C(OC(COCCCCCCCCC=CCC=CCCC)COP(=O)(O)OCCN)CCC=CCC=CCC=CCC=CCC=CCC=CCC	1.845
151	11.005	772.546	PE O-40:9	[M+H]+	C45H74NO7P	771.52	Phosphatidylethanolamine	O=C(OC(COCCCCCCC=CCC=CCC=CCC)COP(=O)(O)OCCN)CCCCC=CCC=CCC=CCC=CCC=CCC=CCC	1.894
152	12.091	800.559	PE O-42:9	[M+H]+	C47H78NO7P	799.552	Phosphatidylethanolamine	O=C(OC(COCCCCCCCCC=CCC=CCCC)COP(=O)(O)OCCN)CCCC=CCC=CCC=CCC=CCC=CCC=CCC=CCC	1.901
153	12.843	802.563	PE O-42:8	[M+H]+	C47H80NO7P	801.567	Phosphatidylethanolamine	O=C(OC(COCCCCCCCCC=CCCCC)COP(=O)(O)OCCN)CCCCCC=CCC=CCC=CCC=CCC=CCC=CCC=CCC	1.773
154	0.953	476.276	LPE 18:2	[M-H]-	C23H44NO7P	477.286	Phosphatidylethanolamine	O=C(OCC(O)COP(=O)(O)OCCN)CCCCCCCC=CCC=CCCCCC	2.578
155	1.119	478.292	LPE 18:1	[M-H]-	C23H46NO7P	479.301	Phosphatidylethanolamine	O=C(OCC(O)COP(=O)(O)OCCN)CCCCCCCC=CCCCCCCCC	2.542
156	2.627	452.274	LPE 16:0	[M-H]-	C21H44NO7P	453.286	Phosphatidylethanolamine	O=C(OCC(O)COP(=O)(O)OCCN)CCCCCCCCCCCCCCC	2.536
157	7.159	688.489	PE 32:2	[M+H]+	C37H70NO8P	687.484	Phosphatidylethanolamine	O=C(OCC(OC(=O)CCCCCCCC=CCCCCCC)COP(=O)(O)OCCN)CCCCCCCC=CCCCCCC	1.884
158	8.246	690.504	PE 32:1	[M+H]+	C37H72NO8P	689.5	Phosphatidylethanolamine	O=C(OCC(OC(=O)CCCCCCCCCCCCCCC=CCCCCCCCCCC)COP(=O)(O)OCCN)CCCC	1.842
159	8.543	716.519	PE 34:2	[M+H]+	C39H74NO8P	715.515	Phosphatidylethanolamine	O=C(OCC(OC(=O)CCCCCCCC=CCCCCCCC)COP(=O)(O)OCCN)CCCCCCCC=CCCCCCCC	1.88
160	8.565	746.551	PE 36:1	[M+H]+	C41H80NO8P	745.562	Phosphatidylethanolamine	O=C(OCC(OC(=O)CCCCCCCCCCCCCCCCCCC=CCCCCCCCCCC)COP(=O)(O)OCCN)CCCC	1.853
161	8.725	742.534	PE 36:3	[M+H]+	C41H76NO8P	741.531	Phosphatidylethanolamine	O=C(OCC(OC(=O)CCCCCCCCCCCCCCC=CCC=CCC=CCCCCCCC)COP(=O)(O)OCCN)CCCCC	1.869
162	9.24	730.534	PE 35:2	[M+H]+	C40H76NO8P	729.531	Phosphatidylethanolamine	O=C(OCC(OC(=O)CCCCCCCCCCCCCCCCCC=CCC=CCCCCCCC)COP(=O)(O)OCCN)CCCC	1.853
163	9.321	692.518	PE 32:0|PE 16:0_16:0	[M+H]+	C37H74NO8P	691.515	Phosphatidylethanolamine	O=C(OCC(OC(=O)CCCCCCCCCCCCCCC)COP(=O)(O)OCCN)CCCCCCCCCCCCCCC	2.493
164	9.508	718.534	PE 34:1	[M+H]+	C39H76NO8P	717.531	Phosphatidylethanolamine	O=C(OCC(OC(=O)CCCCCCCCCCCCCCC=CCCCCCCCCCCCC)COP(=O)(O)OCCN)CCCC	1.87
165	12.175	800.61	PE 40:2	[M+H]+	C45H86NO8P	799.609	Phosphatidylethanolamine	O=C(OCC(OC(=O)CCCCCCCCCC=CCCCCCCCC)COP(=O)(O)OCCN)CCCCCCCCCC=CCCCCCCCC	1.838
166	13.168	828.638	PE 42:2	[M+H]+	C47H90NO8P	827.64	Phosphatidylethanolamine	O=C(OCC(OC(=O)CCCCCCCCCC=CCCCCCCCCC)COP(=O)(O)OCCN)CCCCCCCCCC=CCCCCCCCCC	1.81
167	7.715	762.5	PE 36:4	[M+Na]+	C41H74NO8P	739.515	Phosphatidylethanolamine	O=C(OCC(OC(=O)CCCCCCCCCCCCCCCCC=CCC=CCC=CCC=CCC)COP(=O)(O)OCCN)CCCCC	1.78
168	10.172	736.488	PE 36:5|PE 18:2_18:3	[M-H]-	C41H72NO8P	737.5	Phosphatidylethanolamine	O=C(OCC(OC(=O)CCCCCCCC=CCC=CCC=CCC)COP(=O)(O)OCCN)CCCCCCCC=CCC=CCCCCC	2.436
169	10.775	738.505	PE 36:4|PE 18:2_18:2	[M-H]-	C41H74NO8P	739.515	Phosphatidylethanolamine	O=C(OCC(OC(=O)CCCCCCCC=CCC=CCCCCC)COP(=O)(O)OCCN)CCCCCCCC=CCC=CCCCCC	2.577
170	11.18	740.521	PE 36:3|PE 18:1_18:2	[M-H]-	C41H76NO8P	741.531	Phosphatidylethanolamine	O=C(OCC(OC(=O)CCCCCCCC=CCC=CCCCCC)COP(=O)(O)OCCN)CCCCCCCC=CCCCCCCCC	2.545
171	11.452	714.506	PE 34:2|PE 16:0_18:2	[M-H]-	C39H74NO8P	715.515	Phosphatidylethanolamine	O=C(OCC(OC(=O)CCCCCCCC=CCC=CCCCCC)COP(=O)(O)OCCN)CCCCCCCCCCCCCCC	2.543
172	12.213	716.518	PE 34:1|PE 16:0_18:1	[M-H]-	C39H76NO8P	717.531	Phosphatidylethanolamine	O=C(OCC(OC(=O)CCCCCCCC=CCCCCCCCC)COP(=O)(O)OCCN)CCCCCCCCCCCCCCC	2.541
173	12.332	742.537	PE 36:2|PE 18:1_18:1	[M-H]-	C41H78NO8P	743.547	Phosphatidylethanolamine	O=C(OCC(OC(=O)CCCCCCCC=CCCCCCCCC)COP(=O)(O)OCCN)CCCCCCCC=CCCCCCCCC	2.547
174	12.445	742.535	PE 36:2|PE 18:0_18:2	[M-H]-	C41H78NO8P	743.547	Phosphatidylethanolamine	O=C(OCC(OC(=O)CCCCCCCC=CCC=CCCCCC)COP(=O)(O)OCCN)CCCCCCCCCCCCCCCCC	2.51
175	12.516	768.551	PE 38:3|PE 20:1_18:2	[M-H]-	C43H80NO8P	769.562	Phosphatidylethanolamine	O=C(OCC(OC(=O)CCCCCCCC=CCC=CCCCCC)COP(=O)(O)OCCN)CCCCCCCCCC=CCCCCCCCC	2.474
176	13.127	744.551	PE 36:1|PE 18:0_18:1	[M-H]-	C41H80NO8P	745.562	Phosphatidylethanolamine	O=C(OCC(OC(=O)CCCCCCCC=CCCCCCCCC)COP(=O)(O)OCCN)CCCCCCCCCCCCCCCCC	2.464
177	15.355	828.641	PE 42:1|PE 24:0_18:1	[M-H]-	C47H92NO8P	829.656	Phosphatidylethanolamine	O=C(OCC(OC(=O)CCCCCCCC=CCCCCCCCC)COP(=O)(O)OCCN)CCCCCCCCCCCCCCCCCCCCCCC	2.392
178	28.195	771.512	PG 36:3	[M-H]-	C42H77O10P	772.525	Phosphatidylglycerol	CCCCCCCC\C=C/CCCCCCCC(=O)OCC(COP(O)(=O)OCC(O)CO)OC(=O)CCCCCCC\C=C/C\C=C/CCCCC	1.854
179	29.109	721.499	PG 32:0	[M-H]-	C38H75O10P	722.51	Phosphatidylglycerol	CCCCCCCCCCCCCCCC(=O)OCC(COP(O)(=O)OCC(O)CO)OC(=O)CCCCCCCCCCCCCCC	1.693
180	15.47	815.607	PG O-40:2|PG O-22:0_18:2	[M-H]-	C46H89O9P	816.624	Phosphatidylglycerol	O=C(OC(COCCCCCCCCCCCCCCCCCCCCCC)COP(=O)(O)OCC(O)CO)CCCCCCCC=CCC=CCCCCC	1.52
181	9.24	745.499	PG 34:2|PG 16:0_18:2	[M-H]-	C40H75O10P	746.51	Phosphatidylglycerol	O=C(OCC(OC(=O)CCCCCCCC=CCC=CCCCCC)COP(=O)(O)OCC(O)CO)CCCCCCCCCCCCCCC	2.441
182	10.026	747.511	PG 34:1|PG 16:0_18:1	[M-H]-	C40H77O10P	748.525	Phosphatidylglycerol	O=C(OCC(OC(=O)CCCCCCCC=CCCCCCCCC)COP(=O)(O)OCC(O)CO)CCCCCCCCCCCCCCC	2.438
183	16.002	599.32	[2-hydroxy-3-[hydroxy-[2,3,4,5,6-pentahydroxycyclohexyl]oxyphosphoryl]oxypropyl] octadecanoate	[M-H]-	C27H53O12P	600.327	Phosphatidylinositol	CCCCCCCCCCCCCCCCCC(OCC(O)COP(OC1C(O)C(O)C(O)C(O)C1O)(O)=O)=O	1.662
184	25.566	855.5	PI 36:5	[M-H]-	C45H77O13P	856.51	Phosphatidylinositol	CCCCCCCCCCCCCCCC(=O)OCC(COP(O)(=O)OC1C(O)C(O)C(O)C(O)C1O)OC(=O)CCC\C=C/C\C=C/C\C=C/C\C=C/C\C=C/CC	1.67
185	26.332	857.515	PI 36:4	[M-H]-	C45H79O13P	858.526	Phosphatidylinositol	CCCCCCCCCCCCCCCC(=O)OCC(COP(O)(=O)OC1C(O)C(O)C(O)C(O)C1O)OC(=O)CCCCCC\C=C/C\C=C/C\C=C/C\C=C/CC	1.652
186	26.96	833.516	PI 34:2	[M-H]-	C43H79O13P	834.526	Phosphatidylinositol	CCCCCCCCCCCCCCCC(=O)OCC(COP(O)(=O)OC1C(O)C(O)C(O)C(O)C1O)OC(=O)CCCCCCC\C=C/C\C=C/CCCCC	1.743
187	27.073	859.532	PI 36:3	[M-H]-	C45H81O13P	860.541	Phosphatidylinositol	CCCCCCCC\C=C/CCCCCCCC(=O)OCC(COP(O)(=O)OC1C(O)C(O)C(O)C(O)C1O)OC(=O)CCCCCCC\C=C/C\C=C/CCCCC	1.74
188	27.262	859.531	PI(16:0e/18-HETE)	[M-H]-	C45H81O13P	860.541	Phosphatidylinositol	CCCCCCCCCCCCCCCCOCC(COP(O)(=O)OC1C(O)C(O)C(O)C(O)C1O)OC(=O)CCC\C=C/C\C=C/C\C=C/C\C=C/CCC(O)CC	1.761
189	27.609	847.531	PI 35:2	[M-H]-	C44H81O13P	848.541	Phosphatidylinositol	CCCCCCCCCCCCCCCCC(=O)OCC(COP(O)(=O)OC1C(O)C(O)C(O)C(O)C1O)OC(=O)CCCCCCC\C=C/C\C=C/CCCCC	1.669
190	27.717	809.515	PI 32:0	[M-H]-	C41H79O13P	810.526	Phosphatidylinositol	CCCCCCCCCCCCCCCC(=O)OCC(COP(O)(=O)OC1C(O)C(O)C(O)C(O)C1O)OC(=O)CCCCCCCCCCCCCCC	1.633
191	29.128	837.547	PI 34:0	[M-H]-	C43H83O13P	838.557	Phosphatidylinositol	CCCCCCCCCCCCCCCCCC(=O)OC(COC(=O)CCCCCCCCCCCCCCC)COP(O)(=O)OC1C(O)C(O)C(O)C(O)C1O	1.739
192	8.153	857.513	PI 36:4|PI 18:2_18:2	[M-H]-	C45H79O13P	858.526	Phosphatidylinositol	O=C(OCC(OC(=O)CCCCCCCC=CCC=CCCCCC)COP(=O)(O)OC1C(O)C(O)C(O)C(O)C1O)CCCCCCCC=CCC=CCCCCC	2.514
193	9.667	835.531	PI 34:1|PI 16:0_18:1	[M-H]-	C43H81O13P	836.541	Phosphatidylinositol	O=C(OCC(OC(=O)CCCCCCCC=CCCCCCCCC)COP(=O)(O)OC1C(O)C(O)C(O)C(O)C1O)CCCCCCCCCCCCCCC	2.466
194	7.47	706.535	PMeOH 34:1	[M+NH4]+	C38H73O8P	688.504	Phosphatidylmethanol	CCCCCCCCCCCC(=O)OCC(COP(O)(=O)OC)OC(=O)CCCCCCCCCCC\C=C/CCCCCCCC	1.881
195	9.11	709.477	PMeOH 36:4|PMeOH 18:2_18:2	[M-H]-	C40H71O8P	710.489	Phosphatidylmethanol	O=C(OCC(OC(=O)CCCCCCCC=CCC=CCCCCC)COP(=O)(O)OC)CCCCCCCC=CCC=CCCCCC	2.497
196	9.771	685.475	PMeOH 34:2|PMeOH 16:0_18:2	[M-H]-	C38H71O8P	686.489	Phosphatidylmethanol	O=C(OCC(OC(=O)CCCCCCCC=CCC=CCCCCC)COP(=O)(O)OC)CCCCCCCCCCCCCCC	2.543
197	9.927	711.492	PMeOH 36:3|PMeOH 18:1_18:2	[M-H]-	C40H73O8P	712.504	Phosphatidylmethanol	O=C(OCC(OC(=O)CCCCCCCC=CCC=CCCCCC)COP(=O)(O)OC)CCCCCCCC=CCCCCCCCC	2.559
198	10.36	661.477	PMeOH 32:0|PMeOH 16:0_16:0	[M-H]-	C36H71O8P	662.489	Phosphatidylmethanol	O=C(OCC(OC(=O)CCCCCCCCCCCCCCC)COP(=O)(O)OC)CCCCCCCCCCCCCCC	2.453
199	10.678	713.506	PMeOH 36:2|PMeOH 18:1_18:1	[M-H]-	C40H75O8P	714.52	Phosphatidylmethanol	O=C(OCC(OC(=O)CCCCCCCC=CCCCCCCCC)COP(=O)(O)OC)CCCCCCCC=CCCCCCCCC	2.504
200	10.54	687.491	PMeOH 34:1|PMeOH 16:0_18:1	[M-H]-	C38H73O8P	688.504	Phosphatidylmethanol	O=C(OCC(OC(=O)CCCCCCCC=CCCCCCCCC)COP(=O)(O)OC)CCCCCCCCCCCCCCC	2.539
201	10.801	891.684	TG O-55:11|TG O-19:5_18:3_18:3	[M+Na]+	C58H92O5	868.694	Triglyceride	O=C(OCC(OC(=O)CCCCCCCC=CCC=CCC=CCC)COCCCC=CCC=CCC=CCC=CCC=CCC)CCCCCCCC=CCC=CCC=CCC	2.513
202	14.769	851.647	TG O-52:10|TG O-16:2_18:4_18:4	[M+Na]+	C55H88O5	828.663	Triglyceride	O=C(OCC(OC(=O)CCCCC=CCC=CCC=CCC=CCC)COCCCCCCCCC=CCC=CCCC)CCCCC=CCC=CCC=CCC=CCC	2.501
203	12.68	908.726	TG 54:8;O|TG 18:2_18:3_18:3;O	[M+NH4]+	C57H94O7	890.7	Triglyceride	O=C(OCC(OC(=O)CCCCCCCC=CCC=CCC=CCC)COC(=O)CCCCCCC(O)C=CCC=CCC=CCC)CCCCCCCC=CCC=CCCCCC	2.397
204	12.75	794.678	TG 45:2;O|TG 18:1_18:1_9:0;O	[M+NH4]+	C48H88O7	776.653	Triglyceride	O=C(OCC(OC(=O)CCCCCCCC=CCCCCCCCC)COC(=O)CCCC(O)CCCC)CCCCCCCC=CCCCCCCCC	2.475
205	12.951	766.65	TG 43:2;O|TG 16:0_18:1_9:1;O	[M+NH4]+	C46H84O7	748.622	Triglyceride	O=CCCCCCCCC(=O)OCC(OC(=O)CCCCCCCC=CCCCCCCCC)COC(=O)CCCCCCCCCCCCCCC	2.45
206	12.967	926.737	TG 54:7;O2|TG 18:2_18:2_18:3;O2	[M+NH4]+	C57H96O8	908.711	Triglyceride	O=C(OCC(OC(=O)CCCCCCCC=CCC=CCCCCC)COC(=O)CCCCCC(O)C(O)C=CCC=CCC=CCC)CCCCCCCC=CCC=CCCCCC	2.443
207	13.747	886.74	TG 52:5;O|TG 16:0_18:2_18:3;O	[M+NH4]+	C55H96O7	868.716	Triglyceride	O=C(OCC(OC(=O)CCCCCCCC=CCC=CCCCCC)COC(=O)CCCCCCC(O)C=CCC=CCC=CCC)CCCCCCCCCCCCCCC	2.408
208	13.842	794.677	TG 45:2;O|TG 18:0_18:1_9:1;O	[M+NH4]+	C48H88O7	776.653	Triglyceride	O=CCCCCCCCC(=O)OCC(OC(=O)CCCCCCCC=CCCCCCCCC)COC(=O)CCCCCCCCCCCCCCCCC	2.448
209	14.17	860.723	TG 50:4;O|TG 18:1_18:2_14:1;O	[M+NH4]+	C53H94O7	842.7	Triglyceride	O=C(OCC(OC(=O)CCCCCCCC=CCC=CCCCCC)COC(=O)CCCCCCC(O)C=CCCCC)CCCCCCCC=CCCCCCCCC	2.442
210	15.214	918.781	TG 53:4;O2|TG 18:1_18:1_17:2;O2	[M+NH4]+	C56H100O8	900.742	Triglyceride	O=C(OCC(OC(=O)CCCCCCCC=CCCCCCCCC)COC(=O)CCCCCCC(O)C=CCC=CCCCCO)CCCCCCCC=CCCCCCCCC	2.508
211	15.233	888.758	TG 52:4;O|TG 16:0_18:2_18:2;O	[M+NH4]+	C55H98O7	870.731	Triglyceride	O=C(OCC(OC(=O)CCCCCCCC=CCC=CCCCCC)COC(=O)CCCCCCC(O)C=CCC=CCCCCC)CCCCCCCCCCCCCCC	2.4
212	15.281	940.785	TG 56:6;O|TG 20:1_18:2_18:3;O	[M+NH4]+	C59H102O7	922.763	Triglyceride	O=C(OCC(OC(=O)CCCCCCCC=CCC=CCCCCC)COC(=O)CCCCCCC(O)C=CCC=CCC=CCC)CCCCCCCCCC=CCCCCCCCC	2.325
213	15.37	944.816	TG 56:4;O|TG 18:2_18:2_20:0;O	[M+NH4]+	C59H106O7	926.794	Triglyceride	O=C(OCC(OC(=O)CCCCCCCC=CCC=CCCCCC)COC(=O)CCCCCCCC(O)CCCCCCCCCCC)CCCCCCCC=CCC=CCCCCC	2.399
214	15.761	864.754	TG 50:2;O|TG 16:0_16:0_18:2;O	[M+NH4]+	C53H98O7	846.731	Triglyceride	O=C(OCC(OC(=O)CCCCCCCCCCCCCCC)COC(=O)CCCCCCC(O)C=CCC=CCCCCC)CCCCCCCCCCCCCCC	2.415
215	15.816	890.772	TG 52:3;O|TG 16:0_18:1_18:2;O	[M+NH4]+	C55H100O7	872.747	Triglyceride	O=C(OCC(OC(=O)CCCCCCCC=CCCCCCCCC)COC(=O)CCCCCCC(O)C=CCC=CCCCCC)CCCCCCCCCCCCCCC	2.394
216	16.008	948.82	TG 55:3;O2|TG 18:1_18:1_19:1;O2	[M+NH4]+	C58H106O8	930.789	Triglyceride	O=C(OCC(OC(=O)CCCCCCCC=CCCCCCCCC)COC(=O)CCCCCCC(O)C=CCCCCCCCCCO)CCCCCCCC=CCCCCCCCC	2.481
217	16.184	892.761	TG 51:3;O2|TG 16:0_18:1_17:2;O2	[M+NH4]+	C54H98O8	874.726	Triglyceride	O=C(OCC(OC(=O)CCCCCCCC=CCCCCCCCC)COC(=O)CCCCCCC(O)C=CCC=CCCCCO)CCCCCCCCCCCCCCC	2.481
218	16.422	944.818	TG 56:4;O|TG 18:1_20:1_18:2;O	[M+NH4]+	C59H106O7	926.794	Triglyceride	O=C(OCC(OC(=O)CCCCCCCCCC=CCCCCCCCC)COC(=O)CCCCCCC(O)C=CCC=CCCCCC)CCCCCCCC=CCCCCCCCC	2.412
219	16.864	920.819	TG 54:2;O|TG 18:0_18:1_18:1;O	[M+NH4]+	C57H106O7	902.794	Triglyceride	O=C(OCC(OC(=O)CCCCCCCC=CCCCCCCCC)COC(=O)CCCCCCC(O)C=CCCCCCCCC)CCCCCCCCCCCCCCCCC	2.507
220	17.17	886.751	TG 52:5;O|TG 17:0_18:3_17:2;O	[M+NH4]+	C55H96O7	868.716	Triglyceride	O=C(OCC(OC(=O)CCCCCCCC=CCC=CCC=CCC)COC(=O)CCCCCCC(O)C=CCC=CCCCC)CCCCCCCCCCCCCCCC	2.501
221	17.49	890.777	TG 52:3;O|TG 18:1_18:1_16:1;O	[M+NH4]+	C55H100O7	872.747	Triglyceride	O=C(OCC(OC(=O)CCCCCCCC=CCCCCCCCC)COC(=O)CCCCCCC(O)C=CCCCCCC)CCCCCCCC=CCCCCCCCC	2.454
222	17.655	956.823	TG 57:5;O|TG 18:2_18:2_21:1;O	[M+NH4]+	C60H106O7	938.794	Triglyceride	O=C(OCC(OC(=O)CCCCCCCC=CCC=CCCCCC)COC(=O)CCCCCCCCC(O)C=CCCCCCCCCC)CCCCCCCC=CCC=CCCCCC	2.436
223	18.027	948.854	TG 56:2;O|TG 16:0_18:1_22:1;O	[M+NH4]+	C59H110O7	930.825	Triglyceride	O=C(OCC(OC(=O)CCCCCCCC=CCCCCCCCC)COC(=O)CCCCCCCC(O)CCCC=CCCCCCCCC)CCCCCCCCCCCCCCC	2.471
224	14.952	847.677	TG 50:5|TG 14:1_18:2_18:2	[M+H]+	C53H92O6	824.689	Triglyceride	O=C(OCC(OC(=O)CCCCCCCC=CCC=CCCCCC)COC(=O)CCCCCCCC=CCCCC)CCCCCCCC=CCC=CCCCCC	1.65
225	16.163	851.71	TG 50:3|TG 16:0_16:0_18:3	[M+H]+	C53H96O6	828.721	Triglyceride	O=C(OCC(OC(=O)CCCCCCCCCCCCCCC)COC(=O)CCCCCCCCCCCCCCC)CCCCCCCC=CCC=CCC=CCC	1.688
226	16.893	867.736	TG 51:2|TG 17:0_17:1_17:1	[M+H]+	C54H100O6	844.752	Triglyceride	O=C(OCC(OC(=O)CCCCCCCC=CCCCCCCC)COC(=O)CCCCCCCCCCCCCCCC)CCCCCCCC=CCCCCCCC	1.597
227	10.695	785.569	TG 46:8|TG 16:0_15:4_15:4	[M+Na]+	C49H78O6	762.58	Triglyceride	O=C(OCC(OC(=O)CC=CCC=CCC=CCC=CCC)COC(=O)CCCCCCCCCCCCCCC)CC=CCC=CCC=CCC=CCC	1.676
228	10.752	785.584	TG 46:8|TG 8:1_18:2_20:5	[M+Na]+	C49H78O6	762.58	Triglyceride	O=C(OCC(OC(=O)CCCCCCCC=CCC=CCCCCC)COC(=O)CCCC=CCC=CCC=CCC=CCC=CCC)CCC=CCCC	1.432
229	10.842	811.602	TG 48:9|TG 18:1_15:4_15:4	[M+Na]+	C51H80O6	788.595	Triglyceride	O=C(OCC(OC(=O)CC=CCC=CCC=CCC=CCC)COC(=O)CCCCCCCC=CCCCCCCCC)CC=CCC=CCC=CCC=CCC	1.508
230	12.036	657.502	TG 36:2|TG 16:0_10:1_10:1	[M+Na]+	C39H70O6	634.517	Triglyceride	O=C(OCC(OC(=O)CCCCC=CCCC)COC(=O)CCCCCCCCCCCCCCC)CCCCC=CCCC	1.636
231	12.049	875.705	TG 52:5|TG 16:1_18:2_18:2	[M+Na]+	C55H96O6	852.721	Triglyceride	O=C(OCC(OC(=O)CCCCCCCC=CCC=CCCCCC)COC(=O)CCCCCCCC=CCCCCCC)CCCCCCCC=CCC=CCCCCC	1.672
232	12.84	718.594	TG 41:4|TG 5:0_18:2_18:2	[M+NH4]+	C44H76O6	700.564	Triglyceride	O=C(OCC(OC(=O)CCCCCCCC=CCC=CCCCCC)COC(=O)CCCCCCCC=CCC=CCCCCC)CCCC	2.522
233	13.663	682.594	TG 38:1|TG 10:0_10:0_18:1	[M+NH4]+	C41H76O6	664.564	Triglyceride	O=C(OCC(OC(=O)CCCCCCCCC)COC(=O)CCCCCCCCC)CCCCCCCC=CCCCCCCCC	2.56
234	14.132	760.636	TG 44:4|TG 8:0_18:2_18:2	[M+NH4]+	C47H82O6	742.611	Triglyceride	O=C(OCC(OC(=O)CCCCCCCC=CCC=CCCCCC)COC(=O)CCCCCCCC=CCC=CCCCCC)CCCCCCC	2.491
235	14.702	736.638	TG 42:2|TG 8:0_16:0_18:2	[M+NH4]+	C45H82O6	718.611	Triglyceride	O=C(OCC(OC(=O)CCCCCCCCCCCCCCC)COC(=O)CCCCCCCC=CCC=CCCCCC)CCCCCCC	2.538
236	15.039	788.671	TG 46:4|TG 10:0_18:1_18:3	[M+NH4]+	C49H86O6	770.642	Triglyceride	O=C(OCC(OC(=O)CCCCCCCC=CCCCCCCCC)COC(=O)CCCCCCCCC)CCCCCCCC=CCC=CCC=CCC	2.473
237	15.452	764.668	TG 44:2|TG 8:0_18:1_18:1	[M+NH4]+	C47H86O6	746.642	Triglyceride	O=C(OCC(OC(=O)CCCCCCCC=CCCCCCCCC)COC(=O)CCCCCCCC=CCCCCCCCC)CCCCCCC	2.497
238	15.508	790.685	TG 46:3|TG 10:0_18:1_18:2	[M+NH4]+	C49H88O6	772.658	Triglyceride	O=C(OCC(OC(=O)CCCCCCCC=CCCCCCCCC)COC(=O)CCCCCCCCC)CCCCCCCC=CCC=CCCCCC	2.481
239	15.868	856.72	TG 51:5|TG 15:0_18:2_18:3	[M+NH4]+	C54H94O6	838.705	Triglyceride	O=C(OCC(OC(=O)CCCCCCCC=CCC=CCCCCC)COC(=O)CCCCCCCCCCCCCC)CCCCCCCC=CCC=CCC=CCC	2.407
240	16.914	910.775	TG 55:6|TG 19:1_18:2_18:3	[M+NH4]+	C58H100O6	892.752	Triglyceride	O=C(OCC(OC(=O)CCCCCCCC=CCC=CCCCCC)COC(=O)CCCCCCCC=CCCCCCCCCC)CCCCCCCC=CCC=CCC=CCC	2.308
241	16.965	872.76	TG 52:4|TG 16:0_18:2_18:2	[M+NH4]+	C55H98O6	854.736	Triglyceride	O=C(OCC(OC(=O)CCCCCCCC=CCC=CCCCCC)COC(=O)CCCCCCCCCCCCCCC)CCCCCCCC=CCC=CCCCCC	2.429
242	17.169	1054.89	TG 66:11|TG 18:1_18:2_30:8	[M+NH4]+	C69H112O6	1036.85	Triglyceride	O=C(OCC(OC(=O)CCCCCCCC=CCC=CCCCCC)COC(=O)CCCCCCCC=CCCCCCCCC)CCCCC=CCC=CCC=CCC=CCC=CCC=CCC=CCC=CCC	1.419
243	17.332	914.805	TG 55:4|TG 18:1_19:1_18:2	[M+NH4]+	C58H104O6	896.783	Triglyceride	O=C(OCC(OC(=O)CCCCCCCC=CCCCCCCCCC)COC(=O)CCCCCCCC=CCCCCCCCC)CCCCCCCC=CCC=CCCCCC	2.542
244	17.468	928.823	TG 56:4|TG 18:1_20:1_18:2	[M+NH4]+	C59H106O6	910.799	Triglyceride	O=C(OCC(OC(=O)CCCCCCCCCC=CCCCCCCCC)COC(=O)CCCCCCCC=CCCCCCCCC)CCCCCCCC=CCC=CCCCCC	2.576
245	17.501	916.822	TG 55:3|TG 18:1_18:1_19:1	[M+NH4]+	C58H106O6	898.799	Triglyceride	O=C(OCC(OC(=O)CCCCCCCC=CCCCCCCCC)COC(=O)CCCCCCCC=CCCCCCCCCC)CCCCCCCC=CCCCCCCCC	2.499
246	17.506	954.838	TG 58:5|TG 22:0_18:2_18:3	[M+NH4]+	C61H108O6	936.815	Triglyceride	O=C(OCC(OC(=O)CCCCCCCC=CCC=CCCCCC)COC(=O)CCCCCCCCCCCCCCCCCCCCC)CCCCCCCC=CCC=CCC=CCC	2.304
247	17.525	942.835	TG 57:4|TG 21:0_18:2_18:2	[M+NH4]+	C60H108O6	924.815	Triglyceride	O=C(OCC(OC(=O)CCCCCCCC=CCC=CCCCCC)COC(=O)CCCCCCCCCCCCCCCCCCCC)CCCCCCCC=CCC=CCCCCC	2.476
248	17.539	878.807	TG 52:1|TG 16:0_18:0_18:1	[M+NH4]+	C55H104O6	860.783	Triglyceride	O=C(OCC(OC(=O)CCCCCCCCCCCCCCCCC)COC(=O)CCCCCCCCCCCCCCC)CCCCCCCC=CCCCCCCCC	2.466
249	17.57	904.822	TG 54:2|TG 18:0_18:1_18:1	[M+NH4]+	C57H106O6	886.799	Triglyceride	O=C(OCC(OC(=O)CCCCCCCC=CCCCCCCCC)COC(=O)CCCCCCCCCCCCCCCCC)CCCCCCCC=CCCCCCCCC	2.577
250	17.611	930.837	TG 56:3|TG 18:1_18:1_20:1	[M+NH4]+	C59H108O6	912.815	Triglyceride	O=C(OCC(OC(=O)CCCCCCCC=CCCCCCCCC)COC(=O)CCCCCCCCCC=CCCCCCCCC)CCCCCCCC=CCCCCCCCC	2.518
251	17.616	968.852	TG 59:5|TG 23:0_18:2_18:3	[M+NH4]+	C62H110O6	950.83	Triglyceride	O=C(OCC(OC(=O)CCCCCCCC=CCC=CCCCCC)COC(=O)CCCCCCCCCCCCCCCCCCCCCC)CCCCCCCC=CCC=CCC=CCC	2.386
252	17.658	892.823	TG 53:1|TG 17:0_18:0_18:1	[M+NH4]+	C56H106O6	874.799	Triglyceride	O=C(OCC(OC(=O)CCCCCCCCCCCCCCCCC)COC(=O)CCCCCCCCCCCCCCCC)CCCCCCCC=CCCCCCCCC	2.484
253	17.658	956.855	TG 58:4|TG 22:0_18:2_18:2	[M+NH4]+	C61H110O6	938.83	Triglyceride	O=C(OCC(OC(=O)CCCCCCCC=CCC=CCCCCC)COC(=O)CCCCCCCCCCCCCCCCCCCCC)CCCCCCCC=CCC=CCCCCC	2.423
254	17.674	918.84	TG 55:2|TG 19:0_18:1_18:1	[M+NH4]+	C58H108O6	900.815	Triglyceride	O=C(OCC(OC(=O)CCCCCCCC=CCCCCCCCC)COC(=O)CCCCCCCCCCCCCCCCCC)CCCCCCCC=CCCCCCCCC	2.457
255	17.729	970.872	TG 59:4|TG 23:0_18:2_18:2	[M+NH4]+	C62H112O6	952.846	Triglyceride	O=C(OCC(OC(=O)CCCCCCCC=CCC=CCCCCC)COC(=O)CCCCCCCCCCCCCCCCCCCCCC)CCCCCCCC=CCC=CCCCCC	2.508
256	17.743	906.841	TG 54:1|TG 18:0_18:0_18:1	[M+NH4]+	C57H108O6	888.815	Triglyceride	O=C(OCC(OC(=O)CCCCCCCCCCCCCCCCC)COC(=O)CCCCCCCCCCCCCCCCC)CCCCCCCC=CCCCCCCCC	2.422
257	17.796	958.871	TG 58:3|TG 22:0_18:1_18:2	[M+NH4]+	C61H112O6	940.846	Triglyceride	O=C(OCC(OC(=O)CCCCCCCC=CCCCCCCCC)COC(=O)CCCCCCCCCCCCCCCCCCCCC)CCCCCCCC=CCC=CCCCCC	2.533
258	17.87	946.871	TG 57:2|TG 16:0_23:0_18:2	[M+NH4]+	C60H112O6	928.846	Triglyceride	O=C(OCC(OC(=O)CCCCCCCCCCCCCCCCCCCCCC)COC(=O)CCCCCCCCCCCCCCC)CCCCCCCC=CCC=CCCCCC	2.527
259	17.877	1010.9	TG 62:5|TG 26:0_18:2_18:3	[M+NH4]+	C65H116O6	992.877	Triglyceride	O=C(OCC(OC(=O)CCCCCCCC=CCC=CCCCCC)COC(=O)CCCCCCCCCCCCCCCCCCCCCCCCC)CCCCCCCC=CCC=CCC=CCC	2.413
260	17.886	972.887	TG 59:3|TG 23:0_18:1_18:2	[M+NH4]+	C62H114O6	954.862	Triglyceride	O=C(OCC(OC(=O)CCCCCCCC=CCCCCCCCC)COC(=O)CCCCCCCCCCCCCCCCCCCCCC)CCCCCCCC=CCC=CCCCCC	2.564
261	17.929	934.873	TG 56:1|TG 18:0_20:0_18:1	[M+NH4]+	C59H112O6	916.846	Triglyceride	O=C(OCC(OC(=O)CCCCCCCCCCCCCCCCCCC)COC(=O)CCCCCCCCCCCCCCCCC)CCCCCCCC=CCCCCCCCC	2.4
262	17.948	960.887	TG 58:2|TG 22:0_18:1_18:1	[M+NH4]+	C61H114O6	942.862	Triglyceride	O=C(OCC(OC(=O)CCCCCCCC=CCCCCCCCC)COC(=O)CCCCCCCCCCCCCCCCCCCCC)CCCCCCCC=CCCCCCCCC	2.379
263	17.981	986.902	TG 60:3|TG 24:0_18:1_18:2	[M+NH4]+	C63H116O6	968.877	Triglyceride	O=C(OCC(OC(=O)CCCCCCCC=CCCCCCCCC)COC(=O)CCCCCCCCCCCCCCCCCCCCCCC)CCCCCCCC=CCC=CCCCCC	2.376
264	18.018	1012.92	TG 62:4|TG 26:0_18:2_18:2	[M+NH4]+	C65H118O6	994.893	Triglyceride	O=C(OCC(OC(=O)CCCCCCCC=CCC=CCCCCC)COC(=O)CCCCCCCCCCCCCCCCCCCCCCCCC)CCCCCCCC=CCC=CCCCCC	2.45
265	18.03	948.887	TG 57:1|TG 16:0_23:0_18:1	[M+NH4]+	C60H114O6	930.862	Triglyceride	O=C(OCC(OC(=O)CCCCCCCCCCCCCCCCCCCCCC)COC(=O)CCCCCCCCCCCCCCC)CCCCCCCC=CCCCCCCCC	2.533
266	18.049	974.903	TG 59:2|TG 23:0_18:1_18:1	[M+NH4]+	C62H116O6	956.877	Triglyceride	O=C(OCC(OC(=O)CCCCCCCC=CCCCCCCCC)COC(=O)CCCCCCCCCCCCCCCCCCCCCC)CCCCCCCC=CCCCCCCCC	2.346
267	18.064	1038.93	TG 64:5|TG 28:0_18:2_18:3	[M+NH4]+	C67H120O6	1020.91	Triglyceride	O=C(OCC(OC(=O)CCCCCCCC=CCC=CCCCCC)COC(=O)CCCCCCCCCCCCCCCCCCCCCCCCCCC)CCCCCCCC=CCC=CCC=CCC	2.367
268	18.076	1000.92	TG 61:3|TG 25:0_18:1_18:2	[M+NH4]+	C64H118O6	982.893	Triglyceride	O=C(OCC(OC(=O)CCCCCCCC=CCCCCCCCC)COC(=O)CCCCCCCCCCCCCCCCCCCCCCCC)CCCCCCCC=CCC=CCCCCC	2.348
269	18.108	1026.93	TG 63:4|TG 27:0_18:2_18:2	[M+NH4]+	C66H120O6	1008.91	Triglyceride	O=C(OCC(OC(=O)CCCCCCCC=CCC=CCCCCC)COC(=O)CCCCCCCCCCCCCCCCCCCCCCCCCC)CCCCCCCC=CCC=CCCCCC	2.471
270	18.148	988.918	TG 60:2|TG 24:0_18:1_18:1	[M+NH4]+	C63H118O6	970.893	Triglyceride	O=C(OCC(OC(=O)CCCCCCCC=CCCCCCCCC)COC(=O)CCCCCCCCCCCCCCCCCCCCCCC)CCCCCCCC=CCCCCCCCC	2.372
271	18.18	1014.93	TG 62:3|TG 26:0_18:1_18:2	[M+NH4]+	C65H120O6	996.908	Triglyceride	O=C(OCC(OC(=O)CCCCCCCC=CCCCCCCCC)COC(=O)CCCCCCCCCCCCCCCCCCCCCCCCC)CCCCCCCC=CCC=CCCCCC	2.353
272	18.215	1040.93	TG 64:4|TG 28:0_18:2_18:2	[M+NH4]+	C67H122O6	1022.92	Triglyceride	O=C(OCC(OC(=O)CCCCCCCC=CCC=CCCCCC)COC(=O)CCCCCCCCCCCCCCCCCCCCCCCCCCC)CCCCCCCC=CCC=CCCCCC	2.471
273	18.227	976.915	TG 59:1|TG 18:0_23:0_18:1	[M+NH4]+	C62H118O6	958.893	Triglyceride	O=C(OCC(OC(=O)CCCCCCCCCCCCCCCCCCCCCC)COC(=O)CCCCCCCCCCCCCCCCC)CCCCCCCC=CCCCCCCCC	2.451
274	18.249	1002.92	TG 61:2|TG 25:0_18:1_18:1	[M+NH4]+	C64H120O6	984.908	Triglyceride	O=C(OCC(OC(=O)CCCCCCCC=CCCCCCCCC)COC(=O)CCCCCCCCCCCCCCCCCCCCCCCC)CCCCCCCC=CCCCCCCCC	2.515
275	18.272	1028.95	TG 63:3|TG 27:0_18:1_18:2	[M+NH4]+	C66H122O6	1010.92	Triglyceride	O=C(OCC(OC(=O)CCCCCCCC=CCCCCCCCC)COC(=O)CCCCCCCCCCCCCCCCCCCCCCCCCC)CCCCCCCC=CCC=CCCCCC	2.536
276	18.329	990.919	TG 60:1|TG 18:0_24:0_18:1	[M+NH4]+	C63H120O6	972.908	Triglyceride	O=C(OCC(OC(=O)CCCCCCCCCCCCCCCCCCCCCCC)COC(=O)CCCCCCCCCCCCCCCCC)CCCCCCCC=CCCCCCCCC	2.375
277	18.352	1016.93	TG 62:2|TG 26:0_18:1_18:1	[M+NH4]+	C65H122O6	998.924	Triglyceride	O=C(OCC(OC(=O)CCCCCCCC=CCCCCCCCC)COC(=O)CCCCCCCCCCCCCCCCCCCCCCCCC)CCCCCCCC=CCCCCCCCC	2.349
278	18.384	1042.95	TG 64:3|TG 28:0_18:1_18:2	[M+NH4]+	C67H124O6	1024.94	Triglyceride	O=C(OCC(OC(=O)CCCCCCCC=CCCCCCCCC)COC(=O)CCCCCCCCCCCCCCCCCCCCCCCCCCC)CCCCCCCC=CCC=CCCCCC	2.522
279	18.43	1068.96	TG 66:4|TG 30:0_18:2_18:2	[M+NH4]+	C69H126O6	1050.96	Triglyceride	O=C(OCC(OC(=O)CCCCCCCC=CCC=CCCCCC)COC(=O)CCCCCCCCCCCCCCCCCCCCCCCCCCCCC)CCCCCCCC=CCC=CCCCCC	2.446
280	18.464	1030.95	TG 63:2|TG 27:0_18:1_18:1	[M+NH4]+	C66H124O6	1012.94	Triglyceride	O=C(OCC(OC(=O)CCCCCCCC=CCCCCCCCC)COC(=O)CCCCCCCCCCCCCCCCCCCCCCCCCC)CCCCCCCC=CCCCCCCCC	2.484
281	18.555	1018.95	TG 62:1|TG 18:0_26:0_18:1	[M+NH4]+	C65H124O6	1000.94	Triglyceride	O=C(OCC(OC(=O)CCCCCCCCCCCCCCCCCCCCCCCCC)COC(=O)CCCCCCCCCCCCCCCCC)CCCCCCCC=CCCCCCCCC	2.554
282	18.582	1044.96	TG 64:2|TG 28:0_18:1_18:1	[M+NH4]+	C67H126O6	1026.96	Triglyceride	O=C(OCC(OC(=O)CCCCCCCC=CCCCCCCCC)COC(=O)CCCCCCCCCCCCCCCCCCCCCCCCCCC)CCCCCCCC=CCCCCCCCC	2.502
283	18.613	1070.98	TG 66:3|TG 30:0_18:1_18:2	[M+NH4]+	C69H128O6	1052.97	Triglyceride	O=C(OCC(OC(=O)CCCCCCCC=CCCCCCCCC)COC(=O)CCCCCCCCCCCCCCCCCCCCCCCCCCCCC)CCCCCCCC=CCC=CCCCCC	2.529
284	18.823	1072.99	TG 66:2|TG 30:0_18:1_18:1	[M+NH4]+	C69H130O6	1054.99	Triglyceride	O=C(OCC(OC(=O)CCCCCCCC=CCCCCCCCC)COC(=O)CCCCCCCCCCCCCCCCCCCCCCCCCCCCC)CCCCCCCC=CCCCCCCCC	2.514
285	18.86	1099.01	TG 68:3|TG 32:0_18:1_18:2	[M+NH4]+	C71H132O6	1081	Triglyceride	O=C(OCC(OC(=O)CCCCCCCC=CCCCCCCCC)COC(=O)CCCCCCCCCCCCCCCCCCCCCCCCCCCCCCC)CCCCCCCC=CCC=CCCCCC	2.503
286	19.087	1101.03	TG 68:2|TG 32:0_18:1_18:1	[M+NH4]+	C71H134O6	1083.02	Triglyceride	O=C(OCC(OC(=O)CCCCCCCC=CCCCCCCCC)COC(=O)CCCCCCCCCCCCCCCCCCCCCCCCCCCCCCC)CCCCCCCC=CCCCCCCCC	2.55
287	17.337	1172.97	TG 72:10;O2|TG 18:2_18:3_18:3;O(FA 18:1)	[M+NH4]+	C75H126O8	1154.95	Triglyceride	O=C(OCC(OC(=O)CCCCCCCC=CCC=CCC=CCC)COC(=O)CCCCCCC(OC(=O)CCCCCCCC=CCCCCCCCC)C=CCC=CCC=CCC)CCCCCCCC=CCC=CCCCCC	2.459
288	17.49	1174.99	TG 72:9;O2|TG 18:2_18:3_18:2;O(FA 18:1)	[M+NH4]+	C75H128O8	1156.96	Triglyceride	O=C(OCC(OC(=O)CCCCCCCC=CCC=CCC=CCC)COC(=O)CCCCCCC(OC(=O)CCCCCCCC=CCCCCCCCC)C=CCC=CCCCCC)CCCCCCCC=CCC=CCCCCC	2.475
289	17.709	1152.98	TG 70:6;O2|TG 16:0_18:1_18:2;O(FA 18:2)	[M+NH4]+	C73H130O8	1134.98	Triglyceride	O=C(OCC(OC(=O)CCCCCCCC=CCCCCCCCC)COC(=O)CCCCCCC(OC(=O)CCCCCCCC=CCC=CCCCCC)C=CCC=CCCCCC)CCCCCCCCCCCCCCC	2.476
290	17.716	1179	TG 72:7;O2|TG 18:1_18:2_18:2;O(FA 18:1)	[M+NH4]+	C75H132O8	1160.99	Triglyceride	O=C(OCC(OC(=O)CCCCCCCC=CCC=CCCCCC)COC(=O)CCCCCCC(OC(=O)CCCCCCCC=CCCCCCCCC)C=CCC=CCCCCC)CCCCCCCC=CCCCCCCCC	2.412
291	17.807	1155	TG 70:5;O2|TG 16:0_20:3_16:0;O(FA 18:1)	[M+NH4]+	C73H132O8	1136.99	Triglyceride	O=C(OCC(OC(=O)CCCCCCCCCC=CCC=CCC=CCC)COC(=O)CCCCCCC(OC(=O)CCCCCCCC=CCCCCCCCC)CCCCCCCC)CCCCCCCCCCCCCCC	2.414
292	17.858	1181.02	TG 72:6;O2|TG 18:1_18:1_18:3;O(FA 18:0)	[M+NH4]+	C75H134O8	1163.01	Triglyceride	O=C(OCC(OC(=O)CCCCCCCC=CCCCCCCCC)COC(=O)CCCCCCC(OC(=O)CCCCCCCCCCCCCCCCC)C=CCC=CCC=CCC)CCCCCCCC=CCCCCCCCC	2.443
293	17.924	1157.01	TG 70:4;O2|TG 18:1_18:1_18:1;O(FA 16:0)	[M+NH4]+	C73H134O8	1139.01	Triglyceride	O=C(OCC(OC(=O)CCCCCCCC=CCCCCCCCC)COC(=O)CCCCCCC(OC(=O)CCCCCCCCCCCCCCC)C=CCCCCCCCC)CCCCCCCC=CCCCCCCCC	2.487
294	17.929	1183.03	TG 72:5;O2|TG 18:1_18:1_18:2;O(FA 18:0)	[M+NH4]+	C75H136O8	1165.02	Triglyceride	O=C(OCC(OC(=O)CCCCCCCC=CCCCCCCCC)COC(=O)CCCCCCC(OC(=O)CCCCCCCCCCCCCCCCC)C=CCC=CCCCCC)CCCCCCCC=CCCCCCCCC	2.444
295	18.101	1185.06	TG 72:4;O2|TG 18:1_18:1_18:1;O(FA 18:0)	[M+NH4]+	C75H138O8	1167.04	Triglyceride	O=C(OCC(OC(=O)CCCCCCCC=CCCCCCCCC)COC(=O)CCCCCCC(OC(=O)CCCCCCCCCCCCCCCCC)C=CCCCCCCCC)CCCCCCCC=CCCCCCCCC	2.541

## Sheet: Table S3
Table S3 VIP, FC , and p-values of 29 metabolites with significant changes
No	tR/min	m/z	Name	Adduct type	Formula	Molecular Weight	Class	SMILES	FC	P	VIP
14	0.946	294.154	N-Fructosyl Isoleucine	[M+H]+	C12H23NO7	293.147	Amino acids and analogues	O=C(O)C(NCC1(O)(OC(CO)C(O)C1(O)))C(C)CC	0.0964428	2.41511e-10	1.39054
15	0.946	328.139	N-Fructosyl Phenylalanine	[M+H]+	C15H21NO7	327.132	Amino acids and analogues	O=C(O)C(NCC1(O)(OC(CO)C(O)C1(O)))CC2=CC=CC=C2	0.227625	2.51893e-10	1.39004
24	20.986	801.44	3,9,15-Tribenzyl-6,12,18-Triisopropyl-4,10,16-Trimethyl-1,7,13-Trioxa-4,10,16-Triazacyclooctadecane-2,5,8,11,14,17-Hexone	[M+NH4]+	C45H57N3O9	783.409	Amino acids and analogues	CC(C)[C@H]1OC(=O)[C@H](CC2=CC=CC=C2)N(C)C(=O)[C@H](OC(=O)[C@H](CC3=CC=CC=C3)N(C)C(=O)[C@H](OC(=O)[C@H](CC4=CC=CC=C4)N(C)C1=O)C(C)C)C(C)C	0.0233751	6.28875e-13	1.39909
25	21.626	354.299	Oleyl Sarcosine	[M+H]+	C21H39NO3	353.293	Amino acids and analogues	CCCCCCCC\C=C/CCCCCCCC(=O)N(C)CC(O)=O	0.343909	8.5075e-09	1.37818
26	23.45	404.314	2-(14-Methylpentadecanoylamino)-3-Phenylpropanoic Acid	[M+H]+	C25H41NO3	403.309	Amino acids and analogues	CC(C)CCCCCCCCCCCCC(=O)NC(CC1=CC=CC=C1)C(O)=O	0.497386	9.85329e-08	1.36389
27	24.047	396.338	N-Oleyl-Leucine	[M+H]+	C24H45NO3	395.34	Amino acids and analogues	CCCCCCCC/C=C\CCCCCCCC(=O)N[C@@H](CC(C)C)C(=O)O	0.39125	1.63255e-07	1.35931
29	7.859	179.035	4_Hydroxy_Phenyl_Pyruvic Acid	[M-H]-	C9H8O4	180.042	Benzene and derivatives	C1=CC(=CC=C1CC(=O)C(=O)O)O	3.1237	1.0092e-05	1.31117
59	4.773	329.234	Fa 18:1+3O	[M-H]-	C18H34O5	330.241	Fatty acids	O=C(O)CCCCCCCC(O)C=CC(O)C(O)CCCCC	0.453097	2.09259e-05	1.29091
60	5.928	307.191	Fa 18:4+2O	[M-H2O-H]-	C18H28O4	308.199	Fatty acids	O=C(O)CCCCCCCC(=O)C=CC=CC=CC(O)CC	0.0626085	7.88186e-11	1.39205
62	7.28	209.118	Jasmonic Acid	[M-H]-	C12H18O3	210.126	Fatty acids	CCC=CCC1C(CCC1=O)CC(=O)O	0.0111095	1.51167e-10	1.39141
64	7.757	313.238	Octadecanedioic Acid	[M-H]-	C18H34O4	314.246	Fatty acids	O=C(O)CCCCCCCCCCCCCCCCC(=O)O	0.172689	0.000168516	1.23283
65	7.837	311.223	15,16-Dihydroxyoctadeca-9,12-Dienoic Acid	[M-H]-	C18H32O4	312.23	Fatty acids	O=C(O)CCCCCCCC=CCC=CCC(O)C(O)CC	0.0965576	5.97019e-11	1.39257
67	8.866	313.238	9,10-Dihome	[M-H]-	C18H34O4	314.246	Fatty acids	CCCCCC=CCC(O)C(O)CCCCCCCC(O)=O	0.21531	8.93062e-06	1.30819
68	8.982	171.139	Decanoic Acid	[M-H]-	C10H20O2	172.146	Fatty acids	CCCCCCCCCC(=O)O	14.0808	7.23928e-09	1.38218
70	10.804	293.212	13-Hotre	[M-H]-	C18H30O3	294.219	Fatty acids	CC\C=C/CC(O)\C=C\C=C/CCCCCCCC(O)=O	0.424681	4.62151e-08	1.36855
72	11.589	293.211	9-Hotre	[M-H]-	C18H30O3	294.219	Fatty acids	CC\C=C/C\C=C/C=C/C(O)CCCCCCCC(O)=O	0.0449382	1.33578e-11	1.39495
75	13.047	297.243	12-Hydroxyoctadec-9-Enoic Acid	[M-H]-	C18H34O3	298.251	Fatty acids	CCCCCC[C@@H](O)C\C=C/CCCCCCCC(O)=O	0.237042	3.01226e-08	1.37124
77	14.166	277.216	Linolenic Acid	[M-H]-	C18H30O2	278.225	Fatty acids	O=C(O)CCCCCCCC=CCC=CCC=CCC	0.0152237	1.17193e-11	1.39557
78	14.358	295.227	9-Hode	[M-H]-	C18H32O3	296.235	Fatty acids	CCCCC\C=C/C=C/C(O)CCCCCCCC(O)=O	0.159151	3.90597e-10	1.38857
79	14.871	225.184	Myristoleic Acid	[M-H]-	C14H26O2	226.193	Fatty acids	CCCCC=CCCCCCCCC(O)=O	0.038963	6.43892e-11	1.39349
83	21.714	279.231	Linoleic Acid	[M-H]-	C18H32O2	280.24	Fatty acids	OC(=O)CCCCCCC/C=C\C/C=C\CCCCC	0.124459	1.10494e-05	1.31378
84	22.971	281.248	Oleic Acid	[M-H]-	C18H34O2	282.256	Fatty acids	CCCCCCCC/C=C\CCCCCCCC(=O)O	0.38881	1.02795e-08	1.37687
106	22.585	483.345	(R)-4-(3,12-Dihydroxy-10,13-Dimethylhexadecahydro-1H-Cyclopenta[A]Phenanthren-17-Yl)-N-(Pyridin-2-Ylmethyl)Pentanamide	[M+H]+	C30H46N2O3	482.351	Steroids and steroid derivatives	O=C(NCC1=NC=CC=C1)CCC(C)C2CCC3C4CCC5CC(O)CCC5(C)C4CC(O)C23C	3.24234	4.6996e-05	1.27128
118	8.895	311.222	2-Methoxy-5 (6)Epoxy-Tetrahydrocaryophyllene	[M+CH3COO]-	C16H28O2	252.209	Terpenoids	O(C)C1(C)CCC2OC2(C)CCC3C1CC3(C)C	0.0192028	3.84402e-10	1.3889
121	21.236	457.357	10-Hydroxy-1,2,6A,6B,9,9,12A-Heptamethyl-2,3,4,5,6,6A,7,8,8A,10,11,12,13,14B-Tetradecahydro-1H-Picene-4A-Carboxylic Acid	[M+H]+	C30H48O3	456.36	Terpenoids	O=C(O)C12CCC(C)C(C)C2C3=CCC4C5(C)CCC(O)C(C)(C)C5CCC4(C)C3(C)CC1	0.380507	3.56988e-05	1.27783
122	21.302	137.126	Chrysanthemyl Alcohol	[M-H2O+H]+	C10H18O	154.136	Terpenoids	OCC1C(C=C(C)C)C1(C)C	0.229153	3.48932e-08	1.37077
125	20.643	326.297	Oleoyl Ethanolamide	[M+H]+	C20H39NO2	325.298	Others	CCCCCCCC/C=C\CCCCCCCC(=O)NCCO	2.08394	0.000110182	1.24905
135	0.766	152.052	Guanine	[M+H]+	C5H5N5O	151.049	Others	N=C1N=C(O)C=2N=CNC2N1	0.435091	3.63253e-05	1.27702
144	1.025	190.045	Kynurenic Acid	[M+H]+	C10H7NO3	189.043	Others	O=C(O)C1=CC(=O)C=2C=CC=CC2N1	0.32591	2.38708e-08	1.37258

## Sheet: Table S4
Table S4 VIP, FC , and p-values of 54 lipids with significant changes
No	tR/min	m/z	Name	Adduct type	Formula	Molecular Weight	Class	SMILES	FC	P	VIP
22	7.195	526.443	DG 28:2|DG 10:0_18:2	[M+NH4]+	C31H56O5	508.413	Diglyceride	O=C(OCC(OC(=O)CCCCCCCC=CCC=CCCCCC)CO)CCCCCCCCC	0.106576	0.0189738	1.37094
27	12.692	652.584	DG 37:2|DG 18:1_19:1	[M+NH4]+	C40H74O5	634.554	Diglyceride	O=C(OCC(OC(=O)CCCCCCCC=CCCCCCCCCC)CO)CCCCCCCC=CCCCCCCCC	0.13339	0.00953899	1.47282
33	14.255	694.627	DG 40:2|DG 22:0_18:2	[M+NH4]+	C43H80O5	676.601	Diglyceride	O=C(OCC(OC(=O)CCCCCCCC=CCC=CCCCCC)CO)CCCCCCCCCCCCCCCCCCCCC	0.308215	0.0359857	1.2736
39	5.152	419.314	FAHFA 26:4;O|FAHFA 18:3/8:0;O	[M-H]-	C26H44O4	420.324	FAHFA	O=C(O)CCCC(OC(=O)CCCCCCCC=CCC=CCC=CCC)CCC	0.15671	2.08302e-05	1.90641
40	5.864	433.33	FAHFA 27:4;O|FAHFA 18:3/9:0;O	[M-H]-	C27H46O4	434.34	FAHFA	O=C(O)CCCC(OC(=O)CCCCCCCC=CCC=CCC=CCC)CCCC	0.118184	1.86644e-05	1.90211
43	6.681	435.345	FAHFA 27:3;O|FAHFA 18:2/9:0;O	[M-H]-	C27H48O4	436.355	FAHFA	O=C(O)CCCC(OC(=O)CCCCCCCC=CCC=CCCCCC)CCCC	0.375178	0.00221388	1.62862
46	7.803	411.346	FAHFA 25:1;O|FAHFA 16:0/9:0;O	[M-H]-	C25H48O4	412.355	FAHFA	O=C(O)CCCC(OC(=O)CCCCCCCCCCCCCCC)CCCC	0.246544	0.000641937	1.72895
47	7.949	437.362	FAHFA 27:2;O|FAHFA 18:1/9:0;O	[M-H]-	C27H50O4	438.371	FAHFA	O=C(O)CCCC(OC(=O)CCCCCCCC=CCCCCCCCC)CCCC	0.421285	0.00572109	1.53282
50	10.543	555.44	FAHFA 36:6;O|FAHFA 18:3/18:2;O	[M-H]-	C36H60O4	556.449	FAHFA	O=C(O)CCCCCCC(OC(=O)CCCCCCCC=CCC=CCC=CCC)C=CCC=CCCCCC	0.28312	0.00140714	1.66869
52	11.158	557.453	FAHFA 36:5;O|FAHFA 18:2/18:2;O	[M-H]-	C36H62O4	558.465	FAHFA	O=C(O)CCCCCCC(OC(=O)CCCCCCCC=CCC=CCCCCC)C=CCC=CCCCCC	0.422465	0.00302067	1.59826
53	11.849	559.47	FAHFA 36:4;O|FAHFA 18:3/18:0;O	[M-H]-	C36H64O4	560.48	FAHFA	O=C(O)CCCCCCCC(OC(=O)CCCCCCCC=CCC=CCC=CCC)CCCCCCCCC	0.172719	0.00748923	1.49614
54	11.979	533.45	FAHFA 34:3;O|FAHFA 16:0/18:2;O	[M-H]-	C34H62O4	534.465	FAHFA	O=C(O)CCCCCCC(OC(=O)CCCCCCCCCCCCCCC)C=CCC=CCCCCC	0.453821	0.00664242	1.51521
58	12.379	535.467	FAHFA 34:2;O|FAHFA 16:0/18:1;O	[M-H]-	C34H64O4	536.48	FAHFA	O=C(O)CCCCCCC(OC(=O)CCCCCCCCCCCCCCC)C=CCCCCCCCC	0.454051	0.00816411	1.48567
62	13.707	615.531	FAHFA 40:4;O|FAHFA 18:3/22:0;O	[M-H]-	C40H72O4	616.543	FAHFA	O=C(O)CCCCCCCC(OC(=O)CCCCCCCC=CCC=CCC=CCC)CCCCCCCCCCCCC	0.152883	0.0031572	1.59741
65	14.512	643.561	FAHFA 42:4;O|FAHFA 18:3/24:0;O	[M-H]-	C42H76O4	644.574	FAHFA	O=C(O)CCCCCCCC(OC(=O)CCCCCCCC=CCC=CCC=CCC)CCCCCCCCCCCCCCC	0.153216	1.98725e-05	1.90025
66	14.987	645.578	FAHFA 42:3;O|FAHFA 18:2/24:0;O	[M-H]-	C42H78O4	646.59	FAHFA	O=C(O)CCCCCCCC(OC(=O)CCCCCCCC=CCC=CCCCCC)CCCCCCCCCCCCCCC	0.266721	0.0109933	1.45239
67	15.255	671.592	FAHFA 44:4;O|FAHFA 18:3/26:0;O	[M-H]-	C44H80O4	672.606	FAHFA	O=C(O)CCCCCCCC(OC(=O)CCCCCCCC=CCC=CCC=CCC)CCCCCCCCCCCCCCCCC	0.233913	0.00258489	1.6199
68	15.54	647.593	FAHFA 42:2;O|FAHFA 18:1/24:0;O	[M-H]-	C42H80O4	648.606	FAHFA	O=C(O)CCCCCCCC(OC(=O)CCCCCCCC=CCCCCCCCC)CCCCCCCCCCCCCCC	0.256635	0.000915537	1.70393
69	15.92	699.624	FAHFA 46:4;O|FAHFA 18:3/28:0;O	[M-H]-	C46H84O4	700.637	FAHFA	O=C(O)CCCCCCCC(OC(=O)CCCCCCCC=CCC=CCC=CCC)CCCCCCCCCCCCCCCCCCC	0.110042	0.000268338	1.78615
84	9.38	687.482	MGDG O-26:2|MGDG O-24:2_2:0	[M+CH3COO]-	C35H64O9	628.455	Monogalactosyldiacylglycerol	O=C(OC(COCCCCCCCCCCCCC=CCC=CCCCCCCC)COC1OC(CO)C(O)C(O)C1O)C	0.156426	3.39885e-05	1.88186
85	9.957	689.497	MGDG O-26:1|MGDG O-24:1_2:0	[M+CH3COO]-	C35H66O9	630.471	Monogalactosyldiacylglycerol	O=C(OC(COCCCCCCCCCCCCC=CCCCCCCCCCC)COC1OC(CO)C(O)C(O)C1O)C	0.265734	0.0209769	1.3614
87	11.429	837.568	MGDG 36:4|MGDG 18:2_18:2	[M+CH3COO]-	C45H78O10	778.559	Monogalactosyldiacylglycerol	O=C(OCC(OC(=O)CCCCCCCC=CCC=CCCCCC)COC1OC(CO)C(O)C(O)C1O)CCCCCCCC=CCC=CCCCCC	2.21093	0.027177	1.32051
89	19.583	370.294	Glyceryl linolenate	[M+NH4]+	C21H36O4	352.261	Monoradylglycerols	CCC=CCC=CCC=CCCCCCCCC(=O)OCC(O)CO	0.381849	1.77417e-05	1.9093
91	22.637	357.291	MAG	[M+H]+	C21H40O4	356.293	Monoradylglycerols	CCCCCCCC/C=C\CCCCCCCC(=O)OCC(CO)O	0.286474	1.53748e-07	2.00427
101	13.908	518.324	LPC 18:3	[M+H]+	C26H48NO7P	517.317	Phosphatidylcholine	O=C(OCC(O)COP(=O)([O-])OCC[N+](C)(C)C)CCCCC=CCC=CCC=CCCCCC	0.0727608	2.40287e-11	2.05712
133	10.505	840.574	PC 36:4|PC 18:2_18:2	[M+CH3COO]-	C44H80NO8P	781.562	Phosphatidylcholine	O=C(OCC(OC(=O)CCCCCCCC=CCC=CCCCCC)COP(=O)([O-])OCC[N+](C)(C)C)CCCCCCCC=CCC=CCCCCC	2.96887	3.43351e-07	1.99717
134	11.192	816.574	PC 34:2|PC 16:0_18:2	[M+CH3COO]-	C42H80NO8P	757.562	Phosphatidylcholine	O=C(OCC(OC(=O)CCCCCCCC=CCC=CCCCCC)COP(=O)([O-])OCC[N+](C)(C)C)CCCCCCCCCCCCCCC	2.5326	0.000975186	1.71926
135	11.345	842.589	PC 36:3|PC 18:1_18:2	[M+CH3COO]-	C44H82NO8P	783.578	Phosphatidylcholine	O=C(OCC(OC(=O)CCCCCCCC=CCC=CCCCCC)COP(=O)([O-])OCC[N+](C)(C)C)CCCCCCCC=CCCCCCCCC	2.68295	1.14537e-06	1.97862
136	11.886	792.574	PC 32:0|PC 16:0_16:0	[M+CH3COO]-	C40H80NO8P	733.562	Phosphatidylcholine	O=C(OCC(OC(=O)CCCCCCCCCCCCCCC)COP(=O)([O-])OCC[N+](C)(C)C)CCCCCCCCCCCCCCC	2.61643	0.000601717	1.74166
137	11.997	818.589	PC 34:1|PC 16:0_18:1	[M+CH3COO]-	C42H82NO8P	759.578	Phosphatidylcholine	O=C(OCC(OC(=O)CCCCCCCC=CCCCCCCCC)COP(=O)([O-])OCC[N+](C)(C)C)CCCCCCCCCCCCCCC	3.36191	9.49111e-07	1.98163
138	12.128	844.605	PC 36:2|PC 18:1_18:1	[M+CH3COO]-	C44H84NO8P	785.593	Phosphatidylcholine	O=C(OCC(OC(=O)CCCCCCCC=CCCCCCCCC)COP(=O)([O-])OCC[N+](C)(C)C)CCCCCCCC=CCCCCCCCC	3.01427	4.28205e-06	1.94889
139	12.293	844.6	PC 36:2|PC 18:0_18:2	[M+CH3COO]-	C44H84NO8P	785.593	Phosphatidylcholine	O=C(OCC(OC(=O)CCCCCCCC=CCC=CCCCCC)COP(=O)([O-])OCC[N+](C)(C)C)CCCCCCCCCCCCCCCCC	3.06421	0.00750491	1.51129
140	12.968	846.619	PC 36:1|PC 18:0_18:1	[M+CH3COO]-	C44H86NO8P	787.609	Phosphatidylcholine	O=C(OCC(OC(=O)CCCCCCCC=CCCCCCCCC)COP(=O)([O-])OCC[N+](C)(C)C)CCCCCCCCCCCCCCCCC	2.44447	0.000198188	1.81176
141	14.483	522.281	2-amino-3-[hydroxy-[2-hydroxy-3-[octadec-9-enoyl]oxypropoxy]phosphoryl]oxypropanoic acid	[M-H]-	C24H46NO9P	523.291	Phosphatidylethanolamine	O=C(O)C(N)COP(OCC(O)COC(CCCCCCC/C=C/CCCCCCCC)=O)(O)=O	0.470142	7.25732e-07	1.98408
142	10.496	766.534	DMPE 36:4|DMPE 18:2_18:2	[M-H]-	C43H78NO8P	767.547	Phosphatidylethanolamine	O=C(OCC(OC(=O)CCCCCCCC=CCC=CCCCCC)COP(=O)(O)OCCN(C)C)CCCCCCCC=CCC=CCCCCC	2.14786	1.54492e-05	1.91028
143	11.342	768.549	DMPE 36:3|DMPE 18:1_18:2	[M-H]-	C43H80NO8P	769.562	Phosphatidylethanolamine	O=C(OCC(OC(=O)CCCCCCCC=CCC=CCCCCC)COP(=O)(O)OCCN(C)C)CCCCCCCC=CCCCCCCCC	2.30623	5.82103e-05	1.86523
144	12.112	770.565	DMPE 36:2|DMPE 18:1_18:1	[M-H]-	C43H82NO8P	771.578	Phosphatidylethanolamine	O=C(OCC(OC(=O)CCCCCCCC=CCCCCCCCC)COP(=O)(O)OCCN(C)C)CCCCCCCC=CCCCCCCCC	2.34539	0.00422917	1.56429
173	12.332	742.537	PE 36:2|PE 18:1_18:1	[M-H]-	C41H78NO8P	743.547	Phosphatidylethanolamine	O=C(OCC(OC(=O)CCCCCCCC=CCCCCCCCC)COP(=O)(O)OCCN)CCCCCCCC=CCCCCCCCC	2.68232	0.000263539	1.80161
174	12.445	742.535	PE 36:2|PE 18:0_18:2	[M-H]-	C41H78NO8P	743.547	Phosphatidylethanolamine	O=C(OCC(OC(=O)CCCCCCCC=CCC=CCCCCC)COP(=O)(O)OCCN)CCCCCCCCCCCCCCCCC	2.14939	0.000343239	1.78573
178	28.195	771.512	PG 36:3	[M-H]-	C42H77O10P	772.525	Phosphatidylglycerol	CCCCCCCC\C=C/CCCCCCCC(=O)OCC(COP(O)(=O)OCC(O)CO)OC(=O)CCCCCCC\C=C/C\C=C/CCCCC	3.28099	0.000821799	1.71451
184	25.566	855.5	PI 36:5	[M-H]-	C45H77O13P	856.51	Phosphatidylinositol	CCCCCCCCCCCCCCCC(=O)OCC(COP(O)(=O)OC1C(O)C(O)C(O)C(O)C1O)OC(=O)CCC\C=C/C\C=C/C\C=C/C\C=C/C\C=C/CC	2.76754	0.0201148	1.39933
186	26.96	833.516	PI 34:2	[M-H]-	C43H79O13P	834.526	Phosphatidylinositol	CCCCCCCCCCCCCCCC(=O)OCC(COP(O)(=O)OC1C(O)C(O)C(O)C(O)C1O)OC(=O)CCCCCCC\C=C/C\C=C/CCCCC	0.0305181	3.83514e-10	2.04696
188	27.262	859.531	PI(16:0e/18-HETE)	[M-H]-	C45H81O13P	860.541	Phosphatidylinositol	CCCCCCCCCCCCCCCCOCC(COP(O)(=O)OC1C(O)C(O)C(O)C(O)C1O)OC(=O)CCC\C=C/C\C=C/C\C=C/C\C=C/CCC(O)CC	0.0473228	2.61802e-10	2.04834
189	27.609	847.531	PI 35:2	[M-H]-	C44H81O13P	848.541	Phosphatidylinositol	CCCCCCCCCCCCCCCCC(=O)OCC(COP(O)(=O)OC1C(O)C(O)C(O)C(O)C1O)OC(=O)CCCCCCC\C=C/C\C=C/CCCCC	4.27976	0.000999422	1.69816
190	27.717	809.515	PI 32:0	[M-H]-	C41H79O13P	810.526	Phosphatidylinositol	CCCCCCCCCCCCCCCC(=O)OCC(COP(O)(=O)OC1C(O)C(O)C(O)C(O)C1O)OC(=O)CCCCCCCCCCCCCCC	3.60303	0.00580339	1.53867
191	29.128	837.547	PI 34:0	[M-H]-	C43H83O13P	838.557	Phosphatidylinositol	CCCCCCCCCCCCCCCCCC(=O)OC(COC(=O)CCCCCCCCCCCCCCC)COP(O)(=O)OC1C(O)C(O)C(O)C(O)C1O	13.14	0.000968732	1.70723
192	8.153	857.513	PI 36:4|PI 18:2_18:2	[M-H]-	C45H79O13P	858.526	Phosphatidylinositol	O=C(OCC(OC(=O)CCCCCCCC=CCC=CCCCCC)COP(=O)(O)OC1C(O)C(O)C(O)C(O)C1O)CCCCCCCC=CCC=CCCCCC	3.29477	0.000132803	1.8264
193	9.667	835.531	PI 34:1|PI 16:0_18:1	[M-H]-	C43H81O13P	836.541	Phosphatidylinositol	O=C(OCC(OC(=O)CCCCCCCC=CCCCCCCCC)COP(=O)(O)OC1C(O)C(O)C(O)C(O)C1O)CCCCCCCCCCCCCCC	2.62778	0.000353017	1.76866
195	9.11	709.477	PMeOH 36:4|PMeOH 18:2_18:2	[M-H]-	C40H71O8P	710.489	Phosphatidylmethanol	O=C(OCC(OC(=O)CCCCCCCC=CCC=CCCCCC)COP(=O)(O)OC)CCCCCCCC=CCC=CCCCCC	0.00890969	0.0142312	1.40957
196	9.771	685.475	PMeOH 34:2|PMeOH 16:0_18:2	[M-H]-	C38H71O8P	686.489	Phosphatidylmethanol	O=C(OCC(OC(=O)CCCCCCCC=CCC=CCCCCC)COP(=O)(O)OC)CCCCCCCCCCCCCCC	0.0159113	0.00415029	1.56589
197	9.927	711.492	PMeOH 36:3|PMeOH 18:1_18:2	[M-H]-	C40H73O8P	712.504	Phosphatidylmethanol	O=C(OCC(OC(=O)CCCCCCCC=CCC=CCCCCC)COP(=O)(O)OC)CCCCCCCC=CCCCCCCCC	0.0109977	0.0045391	1.5567
198	10.36	661.477	PMeOH 32:0|PMeOH 16:0_16:0	[M-H]-	C36H71O8P	662.489	Phosphatidylmethanol	O=C(OCC(OC(=O)CCCCCCCCCCCCCCC)COP(=O)(O)OC)CCCCCCCCCCCCCCC	0.0446067	0.0163028	1.40969
199	10.678	713.506	PMeOH 36:2|PMeOH 18:1_18:1	[M-H]-	C40H75O8P	714.52	Phosphatidylmethanol	O=C(OCC(OC(=O)CCCCCCCC=CCCCCCCCC)COP(=O)(O)OC)CCCCCCCC=CCCCCCCCC	0.014867	0.00898698	1.4784
200	10.54	687.491	PMeOH 34:1|PMeOH 16:0_18:1	[M-H]-	C38H73O8P	688.504	Phosphatidylmethanol	O=C(OCC(OC(=O)CCCCCCCC=CCCCCCCCC)COP(=O)(O)OC)CCCCCCCCCCCCCCC	0.0170776	0.0114437	1.44606
